# Supplementary material for: Direct development in Atlantic Forest anurans: What can environmental and biotic influences explain about its evolution and occurrence?
Source: PLoS One. 2023 Nov 30;18(11):e0291644. doi: 10.1371/journal.pone.0291644 (PMC10688756; doi:10.1371/journal.pone.0291644)
Supplement: S3 File — (XLSX) [file pone.0291644.s003.xlsx]

## Sheet: Traits
Species	Terrestrial oviposition	Direct development	Habitat aquatic	Habitat terrestrial	Habitatsemiterrestrial	S1	S2	S3	S4	S5	S6	S7	Body length	Head width	Tibia length	Observation	References
Adelophryne_baturitensis	1	1	0	1	0	0	0	0	0	1	0	0	16.3	5.27	5.03	Head width inferred	1,2,3,27
Adelophryne_pachydactyla	1	1	0	1	0	0	0	0	0	1	0	0	11.1	4.19	4.88	Head width inferred	1,2,3,27
Adenomera_ajurauna	1	0	0	1	0	0	0	1	0	0	0	0	19	7.09	8.15		1,2,3,5
Adenomera_andreae	1	0	0	1	0	0	0	1	0	0	0	0	28	9.91	12.82		1,2,3,29
Adenomera_araucaria	1	0	0	1	0	0	0	1	0	0	0	0	18.5	6.02	8.17		1,2,3,28
Adenomera_bokermanni	1	0	0	1	0	0	0	1	0	0	0	0	23	7.82	10.12		1,2,3,29
Adenomera_diptyx	1	0	0	1	0	0	0	1	0	0	0	0	24	8.2	10.94	Tibia length inferred	1,2,3
Adenomera_engelsi	1	0	0	1	0	0	0	1	0	0	0	0	22	7.37	10.66		1,2,3,6
Adenomera_hylaedactyla	1	0	0	1	0	0	0	1	0	0	0	0	30	10.29	13.38		1,2,3,29
Adenomera_marmorata	1	0	0	1	0	0	0	1	0	0	0	0	25	8.4	11.05		1,2,3,29
Adenomera_nana	1	0	0	1	0	0	0	1	0	0	0	0	18	5.91	8.7		1,2,3,117
Adenomera_thomei	1	0	0	1	0	0	0	1	0	0	0	0	23.5	6.07	7.84		1,2,3,30
Allobates_goianus	1	0	1	0	0	0	0	0	0	1	0	0	15.83	5.17	7.66	Head width and tibia length inferred	1,2,3
Allobates_olfersioides	1	0	1	0	0	0	0	0	0	1	0	0	16.9	5.1	7.5		1,2,3,31
Ameerega_picta	1	0	1	0	0	0	0	0	0	1	0	0	24.4	6.55	10.62	Tibia length inferred	1,2,3
Aplastodiscus_albofrenatus	0	0	1	0	0	1	0	0	0	0	0	0	41.6	12.97	19.26		1,2,3,4
Aplastodiscus_albosignatus	0	0	1	0	0	1	0	0	0	0	0	0	52	13.28	21.58		1,2,3,4
Aplastodiscus_arildae	0	0	1	0	0	1	0	0	0	0	0	0	41.6	12.6	18.7		1,2,3,4
Aplastodiscus_cavicola	0	0	1	0	0	1	0	0	0	0	0	0	37.3	11.6	17.3		1,2,3,4
Aplastodiscus_cochranae	0	0	1	0	0	1	0	0	0	0	0	0	50.3	16.65	20.69		1,2,3,4
Aplastodiscus_ehrhardti	0	0	1	0	0	1	0	0	0	0	0	0	39.1	10.38	17.27		1,2,3,4
Aplastodiscus_eugenioi	0	0	1	0	0	1	0	0	0	0	0	0	39	13	19.8		1,2,3,4
Aplastodiscus_flumineus	0	0	1	0	0	1	0	0	0	0	0	0	50.4	14.3	23.6		1,2,3,4
Aplastodiscus_ibirapitanga	0	0	1	0	0	1	0	0	0	0	0	0	43.4	13.3	19.3		1,2,3,32
Aplastodiscus_leucopygius	0	0	1	0	0	1	0	0	0	0	0	0	45.1	13.4	20.02	Head width and tibia length inferred	1,2,3
Aplastodiscus_perviridis	0	0	1	0	0	1	0	0	0	0	0	0	46.1	14.97	18.88		1,2,3,4
Aplastodiscus_sibilatus	0	0	1	0	0	1	0	0	0	0	0	0	33.6	10.4	15.9		1,2,3,4
Aplastodiscus_weygoldti	0	0	1	0	0	1	0	0	0	0	0	0	41.7	13.7	20.8		1,2,3,4
Arcovomer_passarellii	0	0	1	0	0	1	0	0	0	0	0	0	25.6	6.38	9.51	Head width and tibia length inferred	1,2,3
Bahius_bilineatus	1	1	0	1	0	0	0	0	0	1	0	0	25	9.08	12.2	Head width and tibia length inferred	1,2,3
Barycholos_ternetzi	1	1	0	1	0	0	0	0	0	1	0	0	28.5	11.03	12.85	Head width and tibia length inferred	1,2,3
Boana_albomarginata	0	0	1	0	0	1	0	0	0	0	0	0	62	21	30		1,2,3,4
Boana_albopunctata	0	0	1	0	0	1	0	0	0	0	0	0	75	17.4	31.9		1,2,3,4
Boana_atlantica	0	0	1	0	0	1	0	0	0	0	0	0	43.5	13.83	18.3		1,2,3,4
Boana_bandeirantes	0	0	1	0	0	1	0	0	0	0	0	0	29.13	10.06	17.13		1,2,3,33
Boana_bischoffi	0	0	1	0	0	1	0	0	0	0	0	0	69	19.24	30.9		1,2,3,4
Boana_caingua	0	0	1	0	0	1	0	0	0	0	0	0	38	8.32	17.45		1,2,3,4
Boana_caipora	0	0	1	0	0	1	0	0	0	0	0	0	44.3	11.8	17.3		1,2,3,4
Boana_cambui	0	0	1	0	0	1	0	0	0	0	0	0	30.6	10.5	15.9		1,2,3,15
Boana_crepitans	0	0	1	0	0	1	0	0	0	0	0	0	75	23	36		1,2,3,4
Boana_curupi	0	0	1	0	0	1	0	0	0	0	0	0	41.95	13.65	21.35		1,2,3,34
Boana_ericae	0	0	1	0	0	1	0	0	0	0	0	0	31.8	10.8	16.9		1,2,3,36
Boana_exastis	0	0	1	0	0	1	0	0	0	0	0	0	99	30.2	50.1		1,2,3,4
Boana_faber	0	0	1	0	0	1	0	0	0	0	0	0	104	40.48	58.13		1,2,3,4
Boana_fasciata	0	0	1	0	0	1	0	0	0	0	0	0	35.4	11.39	20.07		1,2,3,37
Boana_freicanecae	0	0	1	0	0	1	0	0	0	0	0	0	40	15.3	21.7		1,2,3,38
Boana_guentheri	0	0	1	0	0	1	0	0	0	0	0	0	47	10.4	16.74		1,2,3,4
Boana_jaguariaivensis	0	0	1	0	0	1	0	0	0	0	0	0	26.6	7.8	13.1		1,2,3,39
Boana_joaquini	0	0	1	0	0	1	0	0	0	0	0	0	56.4	16.69	27.33		1,2,3,4
Boana_latistriata	0	0	1	0	0	1	0	0	0	0	0	0	51.6	13.7	22		1,2,3,4
Boana_leptolineata	0	0	1	0	0	1	0	0	0	0	0	0	39	8.6	15.2		1,2,3,4
Boana_lundii	0	0	1	0	0	1	0	0	0	0	0	0	52.34	17.07	29.26	Tibia length inferred	1,2,3
Boana_marginata	0	0	1	0	0	1	0	0	0	0	0	0	51.1	15.6	24.3		1,2,3,4
Boana_multifasciata	0	0	1	0	0	1	0	0	0	0	0	0	50.2	15.7	29.2		1,2,3,40
Boana_paranaiba	0	0	1	0	0	1	0	0	0	0	0	0	48.95	16.65	29.1		1,2,3,40
Boana_pardalis	0	0	1	0	0	1	0	0	0	0	0	0	75	23.36	35.06		1,2,3,4
Boana_poaju	0	0	1	0	0	1	0	0	0	0	0	0	45.6	12.3	19.5		1,2,3,4
Boana_polytaenia	0	0	1	0	0	1	0	0	0	0	0	0	41.5	11.81	19.05		1,2,3,4
Boana_pombali	0	0	1	0	0	1	0	0	0	0	0	0	65.7	19.2	30.2		1,2,3,4
Boana_prasina	0	0	1	0	0	1	0	0	0	0	0	0	55	13.86	22.8		1,2,3,4
Boana_pulchella	0	0	1	0	0	1	0	0	0	0	0	0	50	14.01	22.97		1,2,3,4
Boana_punctata	0	0	1	0	0	1	0	0	0	0	0	0	41.7	12.5	18.9		1,2,3,4
Boana_raniceps	0	0	1	0	0	1	0	0	0	0	0	0	82	22	40		1,2,3,4
Boana_semiguttata	0	0	1	0	0	1	0	0	0	0	0	0	48	14.3	22.7		1,2,3,4
Boana_semilineata	0	0	1	0	0	1	0	0	0	0	0	0	52	24.43	34.8		1,2,3,4
Boana_stellae	0	0	1	0	0	1	0	0	0	0	0	0	56	15.17	24.64		1,2,3,4
Boana_stenocephala	0	0	1	0	0	1	0	0	0	0	0	0	39	7.7	14		1,2,3,4
Bokermannohyla_alvarengai	0	0	1	0	0	1	0	0	0	0	0	0	140.9	44.68	57.03	Head width and tibia length inferred	1,2,3
Bokermannohyla_astartea	0	0	1	0	0	1	0	0	0	0	0	0	45	15.88	25.58		1,2,3,4
Bokermannohyla_capra	0	0	1	0	0	1	0	0	0	0	0	0	64.1	19.63	28.2		1,2,3,41
Bokermannohyla_caramaschii	0	0	1	0	0	1	0	0	0	0	0	0	70	22.47	32.56		1,2,3,4
Bokermannohyla_carvalhoi	0	0	1	0	0	1	0	0	0	0	0	0	67	23	33		1,2,3,4
Bokermannohyla_circumdata	0	0	1	0	0	1	0	0	0	0	0	0	71	21.6	30		1,2,3,4
Bokermannohyla_hylax	0	0	1	0	0	1	0	0	0	0	0	0	64	20.4	29.8		1,2,3,4
Bokermannohyla_ibitipoca	0	0	1	0	0	1	0	0	0	0	0	0	42.7	14.1	20		1,2,3,4
Bokermannohyla_izecksohni	0	0	1	0	0	1	0	0	0	0	0	0	50.8	16.3	24.6		1,2,3,4
Bokermannohyla_luctuosa	0	0	1	0	0	1	0	0	0	0	0	0	61.9	18.6	27.3		1,2,3,4
Bokermannohyla_martinsi	0	0	1	0	0	1	0	0	0	0	0	0	64	21	28.66		1,2,3,4
Bokermannohyla_nanuzae	0	0	1	0	0	1	0	0	0	0	0	0	44	20.5	20.5		1,2,3,4
Bokermannohyla_oxente	0	0	1	0	0	1	0	0	0	0	0	0	47.15	15.1	21.6		1,2,3,4
Bokermannohyla_saxicola	0	0	1	0	0	1	0	0	0	0	0	0	55	18.17	25.54	Head width and tibia length inferred	1,2,3
Brachycephalus_alipioi	1	1	0	1	0	0	0	0	0	1	0	0	16.2	5.6	5.4		1,2,3,42
Brachycephalus_didactylus	1	1	0	1	0	0	0	0	0	1	0	0	10.7	4.19	5.29	Head width and tibia length inferred	1,2,3
Brachycephalus_ephippium	1	1	0	1	0	0	0	0	0	1	0	0	19.7	6.54	6.75	Head width and tibia length inferred	1,2,3
Brachycephalus_garbeana	1	1	0	1	0	0	0	0	0	1	0	0	18.6	6.43	6.03		1,2,3,118
Brachycephalus_hermogenesi	1	1	0	1	0	0	0	0	0	1	0	0	15	3.2	4.3		1,2,3, 43
Brachycephalus_nodoterga	1	1	0	1	0	0	0	0	0	1	0	0	13.4	5.1	4.5		1,2,3,44
Brachycephalus_pitanga	1	1	0	1	0	0	0	0	0	1	0	0	14	4.9	4.7		1,2,3,45
Ceratophrys_aurita	0	0	1	0	0	1	0	0	0	0	0	0	149	48.45	58.37	Head width and tibia length inferred	1,2,3
Chiasmocleis_alagoana	0	0	1	0	0	1	0	0	0	0	0	0	27.8	6.57	9.62		1,2,3,46
Chiasmocleis_albopunctata	0	0	1	0	0	1	0	0	0	0	0	0	30.4	7	9		1,2,3,131
Chiasmocleis_capixaba	0	0	1	0	0	1	0	0	0	0	0	0	20.2	5.37	6.7		1,2,3,47
Chiasmocleis_crucis	0	0	1	0	0	1	0	0	0	0	0	0	20.2	6.1	8.6		1,2,3,48
Chiasmocleis_lacrimae	0	0	1	0	0	1	0	0	0	0	0	0	24.4	6.52	8.31	Head width and tibia length inferred	1,2,3
Chiasmocleis_leucosticta	0	0	1	0	0	0	1	0	0	0	0	0	23.6	6.22	9.42		1,2,3,47
Chiasmocleis_mantiqueira	0	0	1	0	0	1	0	0	0	0	0	0	22.8	5.92	8.8		1,2,3,12
Chiasmocleis_schubarti	0	0	1	0	0	1	0	0	0	0	0	0	34.5	7.57	10.77		1,2,3,47
Corythomantis_greeningi	0	0	1	0	0	1	0	0	0	0	0	0	86.5	24.48	33.08	Head width and tibia length inferred	1,2,3
Crossodactylodes_izecksohni	0	0	1	0	0	1	0	0	0	0	0	0	15	5.76	8.16	Head width and tibia length inferred	1,2,3
Crossodactylus_caramaschii	0	0	1	0	0	1	0	0	0	0	0	0	27.2	8	13.05		1,2,3,49
Crossodactylus_cyclospinus	0	0	1	0	0	1	0	0	0	0	0	0	24.5	8.23	12.96		1,2,3,50
Crossodactylus_dantei	0	0	1	0	0	1	0	0	0	0	0	0	30	10.12	15.07	Head width and tibia length inferred	1,2,3
Crossodactylus_dispar	0	0	1	0	0	1	0	0	0	0	0	0	33.8	12.1	17.08	Head width and tibia length inferred	1,2,3
Crossodactylus_gaudichaudii	0	0	1	0	0	1	0	0	0	0	0	0	35.1	11.7	16.94	Head width and tibia length inferred	1,2,3
Crossodactylus_schmidti	0	0	1	0	0	1	0	0	0	0	0	0	33.3	10.55	15.81	Head width and tibia length inferred	1,2,3
Crossodactylus_trachystomus	0	0	1	0	0	1	0	0	0	0	0	0	25.8	8.7	13.47	Head width and tibia length inferred	1,2,3
Cycloramphus_acangatan	1	0	0	1	0	0	0	0	0	1	0	0	48.1	17.72	13.42		1,2,3,51
Cycloramphus_asper	1	0	0	0	1	0	0	0	0	1	0	0	46	19.32	20.7		1,2,3,52
Cycloramphus_bolitoglossus	1	0	0	1	0	0	0	0	0	1	0	0	39.8	17.14	18.58	Head width and tibia length inferred	1,2,3
Cycloramphus_boraceiensis	1	0	0	0	1	0	0	0	0	1	0	0	50.2	21.1	23.09		1,2,3,52
Cycloramphus_carvalhoi	1	0	0	1	0	0	0	0	0	1	0	0	37	16.9	17.69	Head width and tibia length inferred	1,2,3
Cycloramphus_eleutherodactylus	1	0	0	1	0	0	0	0	0	1	0	0	58.3	25.65	27.69		1,2,3,52
Cycloramphus_fuliginosus	1	0	0	0	1	0	0	0	0	1	0	0	64.3	27.64	28.29		1,2,3,52
Cycloramphus_izecksohni	1	0	0	0	1	0	0	0	0	1	0	0	34.9	14.5	17.3		1,2,3,53
Cycloramphus_lithomimeticus	1	0	0	0	1	0	0	0	0	1	0	0	29.5	11.1	13.76		1,2,3,54
Cycloramphus_lutzorum	1	0	0	0	1	0	0	0	0	1	0	0	58	24.65	26.97		1,2,3,52
Cycloramphus_migueli	1	0	0	1	0	0	0	0	0	1	0	0	42.1	19.2	14		1,2,3,23
Cycloramphus_mirandaribeiroi	1	0	0	0	1	0	0	0	0	1	0	0	68.6	29.84	33.95		1,2,3,52
Cycloramphus_parvulus	1	0	0	1	0	0	0	0	0	1	0	0	29.6	14.62	14.98	Head width and tibia length inferred	1,2,3
Dendrophryniscus_berthalutzae	0	0	1	0	0	1	0	0	0	0	0	0	24	9.88	10.23	Head width inferred	1,2,3
Dendrophryniscus_brevipollicatus	0	0	1	0	0	1	0	0	0	0	0	0	25	10.09	10.25	Head width inferred	1,2,3,44
Dendrophryniscus_carvalhoi	0	0	1	0	0	1	0	0	0	0	0	0	19	8.44	8.74	Head width inferred	1,2,3
Dendrophryniscus_leucomystax	0	0	1	0	0	1	0	0	0	0	0	0	23	9.55	9.79	Head width and tibia length inferred	1,2,3
Dendrophryniscus_proboscideus	0	0	1	0	0	1	0	0	0	0	0	0	41	15.08	16.3	Head width and tibia length inferred	1,2,3
Dendropsophus_anceps	0	0	1	0	0	1	0	0	0	0	0	0	42	14	22		1,2,3,4
Dendropsophus_araguaya	0	0	1	0	0	1	0	0	0	0	0	0	20.5	6	9.6		1,2,3,35
Dendropsophus_berthalutzae	1	0	1	0	0	0	0	0	0	0	1	0	24	7	9.79		1,2,3,4
Dendropsophus_bipunctatus	0	0	1	0	0	1	0	0	0	0	0	0	30	23.43	8.5		1,2,3,4
Dendropsophus_branneri	0	0	1	0	0	1	0	0	0	0	0	0	25	6.06	10		1,2,3,4
Dendropsophus_cerradensis	0	0	1	0	0	1	0	0	0	0	0	0	19.3	6	9.3		1,2,3,35
Dendropsophus_cruzi	0	0	1	0	0	1	0	0	0	0	0	0	25	6.07	10.7		1,2,3,55
Dendropsophus_decipiens	1	0	1	0	0	0	0	0	0	0	1	0	21	7	10		1,2,3,4
Dendropsophus_elegans	0	0	1	0	0	1	0	0	0	0	0	0	35.7	9.8	16.7		1,2,3,4
Dendropsophus_elianeae	0	0	1	0	0	1	0	0	0	0	0	0	26	7.22	11.55		1,2,3,56
Dendropsophus_giesleri	0	0	1	0	0	1	0	0	0	0	0	0	35.9	8.72	13.18		1,2,3,4
Dendropsophus_haddadi	1	0	1	0	0	0	0	0	0	0	1	0	24	7.5	11.34		1,2,3,4
Dendropsophus_jimi	0	0	1	0	0	1	0	0	0	0	0	0	22.3	6.05	9.85		1,2,3,9
Dendropsophus_leucophyllatus	1	0	1	0	0	0	0	0	0	0	1	0	50	16	22.04	Head width and tibia length inferred	1,2,3
Dendropsophus_melanargyreus	0	0	1	0	0	1	0	0	0	0	0	0	50	15.19	20.81	Head width and tibia length inferred	1,2,3
Dendropsophus_meridianus	0	0	1	0	0	1	0	0	0	0	0	0	24	8.13	13.39		1,2,3,4
Dendropsophus_microcephalus	0	0	1	0	0	1	0	0	0	0	0	0	32	10.15	13.68	Head width and tibia length inferred	1,2,3
Dendropsophus_microps	0	0	1	0	0	1	0	0	0	0	0	0	33	22.5	8.5		1,2,3,4
Dendropsophus_minutus	0	0	1	0	0	1	0	0	0	0	0	0	27.6	6.75	10.97		1,2,3,4
Dendropsophus_nahdereri	0	0	1	0	0	1	0	0	0	0	0	0	50.5	14.73	21.18		1,2,3,4
Dendropsophus_nanus	0	0	1	0	0	1	0	0	0	0	0	0	23.8	6	9.5		1,2,3,4
Dendropsophus_novaisi	0	0	1	0	0	1	0	0	0	0	0	0	35	11.5	14.94	Tibia length inferred	1,2,3,115
Dendropsophus_oliveirai	0	0	1	0	0	1	0	0	0	0	0	0	20	5.8	8.16		1,2,3,4
Dendropsophus_pseudomeridianus	1	0	1	0	0	0	0	0	0	0	1	0	22.7	6.8	10.7		1,2,3,4
Dendropsophus_rubicundulus	0	0	1	0	0	1	0	0	0	0	0	0	25.4	7.04	11.53	Head width and tibia length inferred	1,2,3
Dendropsophus_ruschii	1	0	1	0	0	0	0	0	0	0	1	0	29	8.7	13.8		1,2,3,4
Dendropsophus_sanborni	0	0	1	0	0	1	0	0	0	0	0	0	21.1	5.5	10		1,2,3,4
Dendropsophus_seniculus	0	0	1	0	0	1	0	0	0	0	0	0	43	12.44	18.85		1,2,3,4
Dendropsophus_soaresi	0	0	1	0	0	1	0	0	0	0	0	0	33	9	13.5		1,2,3,4
Dendropsophus_werneri	0	0	1	0	0	1	0	0	0	0	0	0	23	6.5	10		1,2,3,4
Dermatonotus_muelleri	0	0	1	0	0	1	0	0	0	0	0	0	74.15	21.31	27.29	Head width and tibia length inferred	1,2,3
Elachistocleis_bicolor	0	0	1	0	0	1	0	0	0	0	0	0	43	10.92	15.85	Head width and tibia length inferred	1,2,3
Elachistocleis_cesarii	0	0	1	0	0	1	0	0	0	0	0	0	28.61	6.22	10.58		1,2,3,57
Elachistocleis_ovalis	0	0	1	0	0	1	0	0	0	0	0	0	43.8	10.99	16.15	Head width and tibia length inferred	1,2,3
Elachistocleis_piauiensis	0	0	1	0	0	1	0	0	0	0	0	0	22.5	5.8	8.2		1,2,3,58
Eleutherodactylus_cubanus	1	1	0	1	0	0	0	0	0	1	0	0	14	5.48	7.31	Head width and tibia length inferred	1,2,3
Euparkerella_brasiliensis	1	1	0	1	0	0	0	0	0	1	0	0	20	9.12	9.5	Head width and tibia length inferred	1,2,3
Euparkerella_cochranae	1	1	0	1	0	0	0	0	0	1	0	0	20	9.12	9.5	Head width and tibia length inferred	1,2,3
Euparkerella_tridactyla	1	1	0	1	0	0	0	0	0	1	0	0	20	9.12	9.5	Head width and tibia length inferred	1,2,3
Fritziana_fissilis	1	0	1	0	0	0	0	0	0	0	0	1	38.7	13.65	18.22	Head width and tibia length inferred	1,2,3
Fritziana_goeldii	1	0	1	0	0	0	0	0	0	0	0	1	34.8	12.45	16.79	Head width and tibia length inferred	1,2,3
Fritziana_ohausi	1	0	1	0	0	0	0	0	0	0	0	1	34.7	12.42	16.75	Head width and tibia length inferred	1,2,3
Frostius_pernambucensis	0	0	1	0	0	1	0	0	0	0	0	0	21	8.64	8.55	Head width and tibia length inferred	1,2,3
Gastrotheca_albolineata	1	1	0	1	0	0	0	0	0	0	0	1	60	20.33	26.48	Head width and tibia length inferred	1,2,3
Gastrotheca_ernestoi	1	1	0	1	0	0	0	0	0	0	0	1	75	24.96	31.98	Head width and tibia length inferred	1,2,3
Gastrotheca_fissipes	1	1	0	1	0	0	0	0	0	0	0	1	68	22.85	29.64	Head width and tibia length inferred	1,2,3
Gastrotheca_fulvorufa	1	1	0	1	0	0	0	0	0	0	0	1	77.2	25.64	32.78	Head width and tibia length inferred	1,2,3
Gastrotheca_microdiscus	1	1	0	1	0	0	0	0	0	0	0	1	49	16.94	22.45	Head width and tibia length inferred	1,2,3
Gastrotheca_pulchra	1	1	0	1	0	0	0	0	0	0	0	1	30.34	11.6	17.36		1,2,3,59
Haddadus_binotatus	1	1	0	1	0	0	0	0	0	1	0	0	63.8	21.39	25.97	Head width and tibia length inferred	1,2,3
Holoaden_luederwaldti	1	1	0	1	0	0	0	0	0	1	0	0	39.6	16.2	15.9		1,2,3,60
Holoaden_pholeter	1	1	0	1	0	0	0	0	0	1	0	0	44.63	17.3	18.76		1,2,3,61
Hylodes_amnicola	0	0	1	0	0	1	0	0	0	0	0	0	27.65	8.72	14.9		1,2,3,62
Hylodes_asper	0	0	1	0	0	1	0	0	0	0	0	0	44.9	15.02	22.05	Head width and tibia length inferred	1,2,3
Hylodes_babax	0	0	1	0	0	1	0	0	0	0	0	0	30.6	9.7	17.2		1,2,3,25
Hylodes_cardosoi	0	0	1	0	0	1	0	0	0	0	0	0	40.72	13.65	22.5		1,2,3,63
Hylodes_charadranaetes	0	0	1	0	0	1	0	0	0	0	0	0	34.4	10.4	17.3		1,2,3,21
Hylodes_fredi	0	0	1	0	0	1	0	0	0	0	0	0	34.8	10.5	17.8		1,2,3,64
Hylodes_heyeri	0	0	1	0	0	1	0	0	0	0	0	0	41.33	12.9	22.33		1,2,3,65
Hylodes_lateristrigatus	0	0	1	0	0	1	0	0	0	0	0	0	40	13.56	20.28	Head width and tibia length inferred	1,2,3
Hylodes_meridionalis	0	0	1	0	0	1	0	0	0	0	0	0	50	16.6	23.92	Head width and tibia length inferred	1,2,3
Hylodes_nasus	0	0	1	0	0	1	0	0	0	0	0	0	38	19.17	23.59	Head width and tibia length inferred	1,2,3
Hylodes_perere	0	0	1	0	0	1	0	0	0	0	0	0	25.35	7.72	13.94		1,2,3,66
Hylodes_perplicatus	0	0	1	0	0	1	0	0	0	0	0	0	45.1	15.08	22.13	Head width and tibia length inferred	1,2,3
Hylodes_phyllodes	0	0	1	0	0	1	0	0	0	0	0	0	29.2	8.9	14.4		1,2,3,21
Hylodes_pipilans	0	0	1	0	0	1	0	0	0	0	0	0	25.1	7.8	13.8		1,2,3,64
Hylodes_sazimai	0	0	1	0	0	1	0	0	0	0	0	0	27.6	9.2	14.4		1,2,3,67
Hylomantis_aspera	1	0	1	0	0	0	0	0	0	1	0	0	41.7	15.5	20.4		1,2,3,119
Hylomantis_granulosa	1	0	1	0	0	0	0	0	0	0	1	0	37.4	14.5	17.2		1,2,3,134
Ischnocnema_abdita	1	1	0	1	0	0	0	0	0	1	0	0	15.7	5.3	8.7		1,2,3,7
Ischnocnema_bolbodactyla	1	1	0	1	0	0	0	0	0	1	0	0	15.3	5.71	9.03	Head width and tibia length inferred	1,2,3
Ischnocnema_erythromera	1	1	0	1	0	0	0	0	0	1	0	0	26.5	9.43	14.58		1,2,3,68
Ischnocnema_guentheri	1	1	0	1	0	0	0	0	0	1	0	0	30.8	11.08	19.86		1,2,3,68
Ischnocnema_henselii	1	1	0	1	0	0	0	0	0	1	0	0	29.5	10.63	19.19	Head width and tibia length inferred	1,2,3
Ischnocnema_hoehnei	1	1	0	1	0	0	0	0	0	1	0	0	32.2	8.83	20.33		1,2,3,120
Ischnocnema_holti	1	1	0	1	0	0	0	0	0	1	0	0	19	7.5	10		1,2,3,121
Ischnocnema_izecksohni	1	1	0	1	0	0	0	0	0	1	0	0	46.25	16.15	25.8		1,2,3,69
Ischnocnema_juipoca	1	1	0	1	0	0	0	0	0	1	0	0	20.43	6.88	10.91		1,2,3,70
Ischnocnema_lactea	1	1	0	1	0	0	0	0	0	1	0	0	32	11.24	14.77	Head width and tibia length inferred	1,2,3
Ischnocnema_manezinho	1	1	0	1	0	0	0	0	0	1	0	0	34.8	11.76	16.79	Head width and tibia length inferred	1,2,3
Ischnocnema_melanopygia	1	1	0	1	0	0	0	0	0	1	0	0	18.9	6.48	9.04		1,2,3,10
Ischnocnema_nasuta	1	1	0	1	0	0	0	0	0	0	1	0	38.1	12.57	23.81		1,2,3,68
Ischnocnema_nigriventris	1	1	0	1	0	0	0	0	0	1	0	0	21.9	7.67	10.9		1,2,3,122
Ischnocnema_octavioi	1	1	0	1	0	0	0	0	0	1	0	0	31.25	12	15.51	Tibia length inferred	1,2,3
Ischnocnema_oea	1	1	0	1	0	0	0	0	0	1	0	0	17.7	6.19	10.97		1,2,3,68
Ischnocnema_parva	1	1	0	1	0	0	0	0	0	1	0	0	25.5	8.03	15.21	Head width and tibia length inferred	1,2,3
Ischnocnema_sambaqui	1	1	0	1	0	0	0	0	0	1	0	0	36.89	13.96	19.16		1,2,3,71
Ischnocnema_spanios	1	1	0	1	0	0	0	0	0	1	0	0	14.7	4.9	7.6		1,2,3,24
Ischnocnema_surda	1	1	0	1	0	0	0	0	0	1	0	0	21.78	8.42	11.55		1,2,3,14
Ischnocnema_verrucosa	1	1	0	1	0	0	0	0	0	1	0	0	24	9.16	12.63	Head width and tibia length inferred	1,2,3
Itapotihyla_langsdorffii	0	0	1	0	0	1	0	0	0	0	0	0	112	21.72	40.45		1,2,3,4
Leptodactylus_cunicularius	1	0	1	0	0	0	0	1	0	0	0	0	40	15	24		1,2,3,72
Leptodactylus_cupreus	0	0	1	0	0	0	0	1	0	0	0	0	52.4	18	26.1		1,2,3,73
Leptodactylus_elenae	1	0	0	1	0	0	0	0	0	1	0	0	43.5	14.3	20.6		1,2,3,74
Leptodactylus_furnarius	0	0	1	0	0	0	0	1	0	0	0	0	35.4	11.6	18.76		1,2,3,72
Leptodactylus_fuscus	0	0	1	0	0	0	0	1	0	0	0	0	43.2	14.25	22.24		1,2,3,74
Leptodactylus_gracilis	0	0	1	0	0	0	0	1	0	0	0	0	43	13.76	20.42		1,2,3,74
Leptodactylus_jolyi	0	0	1	0	0	0	0	1	0	0	0	0	45.4	17	34.05		1,2,3,72
Leptodactylus_labyrinthicus	0	0	1	0	0	0	0	1	0	0	0	0	117.73	37.24	49.37	Tibia length inferred	1,2,3,
Leptodactylus_latinasus	0	0	1	0	0	0	0	1	0	0	0	0	32.1	10.91	14.44		1,2,3,74
Leptodactylus_latrans	0	0	1	0	0	0	0	1	0	0	0	0	120	39.78	59.89	Head width and tibia length inferred	1,2,3
Leptodactylus_macrosternum	0	0	1	0	0	0	0	1	0	0	0	0	80	25.99	35.82	Head width and tibia length inferred	1,2,3
Leptodactylus_marambaiae	0	0	1	0	0	0	0	1	0	0	0	0	38.5	13.09	19.25		1,2,3,74
Leptodactylus_mystaceus	0	0	1	0	0	0	0	1	0	0	0	0	43.15	14.67	21.79		1,2,3,74
Leptodactylus_mystacinus	0	0	1	0	0	0	0	1	0	0	0	0	54.75	19.16	22.99		1,2,3,74
Leptodactylus_natalensis	0	0	1	0	0	0	0	1	0	0	0	0	44	14.88	22.62	Head width and tibia length inferred	1,2,3
Leptodactylus_notoaktites	0	0	1	0	0	0	0	1	0	0	0	0	48.25	15.92	26		1,2,3,74
Leptodactylus_oreomantis	0	0	1	0	0	0	0	1	0	0	0	0	33.35	10.95	20.05		1,2,3,75
Leptodactylus_plaumanni	0	0	1	0	0	0	0	1	0	0	0	0	46	14.92	22.05	Head width and tibia length inferred	1,2,3
Leptodactylus_podicipinus	0	0	1	0	0	1	0	0	0	0	0	0	54	17.97	26.28	Head width and tibia length inferred	1,2,3
Leptodactylus_pustulatus	0	0	1	0	0	0	0	1	0	0	0	0	40	13.65	21.15	Head width and tibia length inferred	1,2,3
Leptodactylus_sertanejo	0	0	1	0	0	0	0	1	0	0	0	0	52.6	15.5	34.13		1,2,3,76
Leptodactylus_spixi	0	0	1	0	0	0	0	1	0	0	0	0	43	14.5	21.5		1,2,3,77
Leptodactylus_syphax	1	0	1	0	0	0	0	1	0	0	0	0	75.25	27.09	28.1		1,2,3,123
Leptodactylus_troglodytes	0	0	1	0	0	0	0	1	0	0	0	0	49.35	16.77	19.74		1,2,3,74
Leptodactylus_vastus	0	0	1	0	0	0	0	1	0	0	0	0	144.42	45.81	59.25	Head width inferred	1,2,3
Leptodactylus_viridis	0	0	1	0	0	0	0	1	0	0	0	0	64.5	21.22	30.03	Head width and tibia length inferred	1,2,3
Limnomedusa_macroglossa	0	0	1	0	0	1	0	0	0	0	0	0	49.5	18.27	23.2	Head width and tibia length inferred	1,2,3
Lithobates_catesbeianus	0	0	1	0	0	1	0	0	0	0	0	0	203	62.61	75.83	Head width and tibia length inferred	1,2,3
Lithobates_palmipes	0	0	1	0	0	1	0	0	0	0	0	0	126	38.86	47.61	Head width and tibia length inferred	1,2,3
Lysapsus_limellum	0	0	1	0	0	1	0	0	0	0	0	0	24.8	7.69	14.75	Head width and tibia length inferred	1,2,3
Macrogenioglottus_alipioi	0	0	1	0	0	1	0	0	0	0	0	0	113.8	41.79	39.03	Head width and tibia length inferred	1,2,3
Melanophryniscus_alipioi	0	0	1	0	0	1	0	0	0	0	0	0	23.08	6.01	15.93		1,2,3,78
Melanophryniscus_atroluteus	0	0	1	0	0	1	0	0	0	0	0	0	28	9.32	11.52	Head width and tibia length inferred	1,2,3
Melanophryniscus_devincenzii	0	0	1	0	0	1	0	0	0	0	0	0	29	9.63	11.88	Head width and tibia length inferred	1,2,3
Melanophryniscus_dorsalis	0	0	1	0	0	1	0	0	0	0	0	0	23.15	7.7	8.17		1,2,3,79
Melanophryniscus_fulvoguttatus	0	0	1	0	0	1	0	0	0	0	0	0	25.6	7.7	8.15		1,2,3,79
Melanophryniscus_tumifrons	0	0	1	0	0	1	0	0	0	0	0	0	31	11.06	12.58	Head width and tibia length inferred	1,2,3
Melanophryniscus_vilavelhensis	0	0	1	0	0	1	0	0	0	0	0	0	14.66	4.7	4.6		1,2,3,80
Myersiella_microps	1	1	0	1	0	0	0	0	0	1	0	0	40	11	14.84	Head width and tibia length inferred	1,2,3
Nyctimantis_bokermanni	0	0	1	0	0	1	0	0	0	0	0	0	81	21.2	34		1,2,3,81
Nyctimantis_brunoi	0	0	1	0	0	1	0	0	0	0	0	0	81	20.5	25.64		1,2,3,4
Odontophrynus_americanus	0	0	1	0	0	1	0	0	0	0	0	0	51	21.62	13.41		1,2,3,8
Odontophrynus_carvalhoi	0	0	1	0	0	1	0	0	0	0	0	0	70	30.8	21.7		1,2,3,82
Odontophrynus_cultripes	0	0	1	0	0	1	0	0	0	0	0	0	70	27.3	19.81		1,2,3,82
Odontophrynus_maisuma	0	0	1	0	0	1	0	0	0	0	0	0	39.2	16.57	13.5		1,2,3,8
Paratelmatobius_cardosoi	0	0	1	0	0	1	0	0	0	0	0	0	17.13	6.59	7.78		1,2,3,83
Paratelmatobius_gaigeae	0	0	1	0	0	1	0	0	0	0	0	0	19	6.5	8.57	Tibia length inferred	1,2,3,83
Paratelmatobius_poecilogaster	1	0	1	0	0	0	0	0	0	1	0	0	27.07	9.17	11.27		1,2,3,83
Phantasmarana_apuana	1	0	0	0	1	0	0	0	0	1	0	0	90.5	38.57	44.25		1,2,3,84
Phantasmarana_bocainensis	1	0	0	0	1	0	0	0	0	1	0	0	66.7	27	32.6		1,2,3,85
Phantasmarana_boticariana	1	0	0	0	1	0	0	0	0	1	0	0	74.9	34.54	39.69		1,2,3,86
Phantasmarana_massarti	1	0	0	0	1	0	0	0	0	1	0	0	112.25	46.95	55.55		1,2,3,85
Phasmahyla_cochranae	1	0	1	0	0	0	0	0	0	0	1	0	46	15.5	21.66	Tibia length inferred	1,2,3,132
Phasmahyla_cruzi	1	0	1	0	0	0	0	0	0	0	1	0	35.43	12.6	18.26		1,2,3,87
Phasmahyla_exilis	1	0	1	0	0	0	0	0	0	0	1	0	34.5	12.09	17.49	Head width and tibia length inferred	1,2,3
Phasmahyla_guttata	1	0	1	0	0	0	0	0	0	0	1	0	45	15.51	21.67	Head width and tibia length inferred	1,2,3
Phasmahyla_jandaia	1	0	1	0	0	0	0	0	0	0	1	0	30.4	11.5	16.42	Tibia length inferred	1,2,3,133
Phasmahyla_spectabilis	1	0	1	0	0	0	0	0	0	0	1	0	40.67	13.75	20.22		1,2,3,88
Phrynomedusa_dryade	1	0	1	0	0	0	0	0	0	1	0	0	36.61	11.06	14.95		1,2,3,89
Phyllodytes_acuminatus	0	0	1	0	0	1	0	0	0	0	0	0	24.5	7.93	11.73	Head width and tibia length inferred	1,2,3
Phyllodytes_edelmoi	0	0	1	0	0	1	0	0	0	0	0	0	28.8	9.5	13.8		1,2,3,4
Phyllodytes_gyrinaethes	0	0	1	0	0	1	0	0	0	0	0	0	27.9	9.7	13		1,2,3,4
Phyllodytes_kautskyi	0	0	1	0	0	1	0	0	0	0	0	0	38	13.9	18.6		1,2,3,4
Phyllodytes_luteolus	0	0	1	0	0	1	0	0	0	0	0	0	23	8.15	10.94		1,2,3,4
Phyllodytes_maculosus	0	0	1	0	0	1	0	0	0	0	0	0	45.5	18.6	22.1		1,2,3,4
Phyllodytes_melanomystax	0	0	1	0	0	1	0	0	0	0	0	0	26.6	8.9	11.7		1,2,3,4
Phyllodytes_tuberculosus	0	0	1	0	0	1	0	0	0	0	0	0	26	8.6	11.2		1,2,3,4
Phyllomedusa_bahiana	1	0	1	0	0	0	0	0	0	0	1	0	85	27.17	33.63	Head width and tibia length inferred	1,2,3
Phyllomedusa_burmeisteri	1	0	1	0	0	0	0	0	0	0	1	0	79	25.32	31.43	Head width and tibia length inferred	1,2,3
Phyllomedusa_distincta	1	0	1	0	0	0	0	0	0	0	1	0	70	21	28		1,2,3,135
Phyllomedusa_iheringii	1	0	1	0	0	0	0	0	0	0	1	0	75	24.1	29.96	Head width and tibia length inferred	1,2,3
Phyllomedusa_sauvagii	1	0	1	0	0	0	0	0	0	0	1	0	96.6	30.74	37.88	Head width and tibia length inferred	1,2,3
Phyllomedusa_tetraploidea	1	0	1	0	0	0	0	0	0	0	1	0	59.04	20.74	24.23		1,2,3,90
Physalaemus_aguirrei	0	0	1	0	0	0	0	1	0	0	0	0	28.2	9.62	12.91	Head width and tibia length inferred	1,2,3
Physalaemus_albifrons	0	0	1	0	0	0	0	1	0	0	0	0	25	7.99	12.02	Head width and tibia length inferred	1,2,3
Physalaemus_albonotatus	0	0	1	0	0	1	0	0	0	0	0	0	34.1	10.8	15.35	Head width and tibia length inferred	1,2,3
Physalaemus_atlanticus	0	0	1	0	0	0	1	1	0	0	0	0	21.77	7.1	10.57		1,2,3,91
Physalaemus_biligonigerus	0	0	1	0	0	0	0	1	0	0	0	0	32.4	16.7	16.72	Tibia length inferred	1,2,3
Physalaemus_bokermanni	0	0	1	0	0	0	1	1	0	0	0	0	19.46	6.29	9.72	Head width and tibia length inferred	1,2,3
Physalaemus_caete	0	0	1	0	0	0	0	1	0	0	0	0	23	7.96	10.98	Head width and tibia length inferred	1,2,3
Physalaemus_camacan	0	0	1	0	0	0	0	1	0	0	0	0	23.3	7.4	11.1		1,2,3,92
Physalaemus_centralis	0	0	1	0	0	0	0	1	0	0	0	0	40	12.56	17.55	Head width and tibia length inferred	1,2,3
Physalaemus_cicada	0	0	1	0	0	0	0	1	0	0	0	0	25.38	8.91	11.87	Head width and tibia length inferred	1,2,3
Physalaemus_crombiei	0	0	1	0	0	0	1	1	0	0	0	0	20.3	7.7	9.3		1,2,3,22
Physalaemus_cuvieri	0	0	1	0	0	0	0	1	0	0	0	0	36.5	11.48	16.26	Head width and tibia length inferred	1,2,3
Physalaemus_erikae	0	0	1	0	0	0	0	1	0	0	0	0	23.62	7.47	11.25		1,2,3,93
Physalaemus_erythros	0	0	1	0	0	0	0	1	0	0	0	0	25.33	7.8	10.46		1,2,3,94
Physalaemus_evangelistai	0	0	1	0	0	0	0	1	0	0	0	0	23	7.96	10.98	Head width and tibia length inferred	1,2,3
Physalaemus_feioi	0	0	1	0	0	0	0	1	0	0	0	0	25.7	9.2	12		1,2,3,95
Physalaemus_gracilis	0	0	1	0	0	0	0	1	0	0	0	0	40	15.24	18.1	Head width and tibia length inferred	1,2,3
Physalaemus_henselii	0	0	1	0	0	0	0	1	0	0	0	0	20.92	7.53	10.23	Head width and tibia length inferred	1,2,3
Physalaemus_jordanensis	0	0	1	0	0	0	0	1	0	0	0	0	24	8.17	11.54	Head width and tibia length inferred	1,2,3
Physalaemus_kroyeri	0	0	1	0	0	0	0	1	0	0	0	0	35	11.05	15.42	Head width and tibia length inferred	1,2,3
Physalaemus_lateristriga	0	0	1	0	0	0	0	1	0	0	0	0	28.7	9	14		1,2,3,95
Physalaemus_lisei	0	0	1	0	0	0	0	1	0	0	0	0	28.25	8.94	13.73	Head width and tibia length inferred	1,2,3
Physalaemus_maculiventris	0	0	1	0	0	0	0	1	0	0	0	0	25	8.67	11.75	Head width and tibia length inferred	1,2,3
Physalaemus_marmoratus	0	0	1	0	0	0	0	1	0	0	0	0	38.86	11.87	15.62		1,2,3,96
Physalaemus_maximus	0	0	1	0	0	0	0	1	0	0	0	0	46.3	14.1	21.9		1,2,3,97
Physalaemus_moreirae	0	0	1	0	0	0	0	1	0	0	0	0	25.4	8.8	11.9		1,2,3,24
Physalaemus_nanus	0	0	1	0	0	0	1	1	0	0	0	0	20	7.03	9.88	Head width and tibia length inferred	1,2,3
Physalaemus_nattereri	0	0	1	0	0	0	0	1	0	0	0	0	56.4	18.26	23.22	Head width and tibia length inferred	1,2,3
Physalaemus_obtectus	0	0	1	0	0	0	0	1	0	0	0	0	24.93	8.55	11.69	Head width and tibia length inferred	1,2,3
Physalaemus_olfersii	0	0	1	0	0	0	0	1	0	0	0	0	41	13.51	17.57	Head width and tibia length inferred	1,2,3
Physalaemus_orophilus	0	0	1	0	0	0	0	1	0	0	0	0	25.3	8.3	12.6		1,2,3,95
Physalaemus_riograndensis	0	0	1	0	0	0	0	1	0	0	0	0	18.6	5.84	7.92		1,2,3,98
Physalaemus_rupestris	0	0	1	0	0	0	0	1	0	0	0	0	17.8	5.2	7.1		1,2,3,124
Physalaemus_signifer	0	0	1	0	0	0	1	1	0	0	0	0	26.72	9.44	11.89	Head width and tibia length inferred	1,2,3
Physalaemus_soaresi	0	0	1	0	0	0	0	1	0	0	0	0	22.8	7.9	10.91	Head width and tibia length inferred	1,2,3
Physalaemus_spiniger	0	0	1	0	0	0	1	1	0	0	0	0	22.7	7.56	11.49	Head width and tibia length inferred	1,2,3
Pipa_carvalhoi	0	0	1	0	0	0	0	0	1	0	0	0	68	21.37	26.76	Head width and tibia length inferred	1,2,3
Pithecopus_ayeaye	1	0	1	0	0	0	0	0	0	0	1	0	41	12.5	15.66		1,2,3,125
Pithecopus_azureus	1	0	1	0	0	0	0	0	0	0	1	0	40.32	11.37	16		1,2,3,26
Pithecopus_hypochondrialis	1	0	1	0	0	0	0	0	0	1	0	0	46	14.17	18.13	Head width and tibia length inferred	1,2,3
Pithecopus_megacephalus	1	0	1	0	0	0	0	0	0	0	1	0	42.6	14.42	16.77		1,2,3,26
Pithecopus_nordestinus	1	0	1	0	0	0	0	0	0	0	1	0	39.12	11.52	15.5		1,2,3,26
Pithecopus_rohdei	1	0	1	0	0	0	0	0	0	0	1	0	36	11.57	14.37	Head width and tibia length inferred	1,2,3
Pithecopus_rusticus	1	0	1	0	0	0	0	0	0	1	0	0	35.46	11.85	14.1		1,2,3,99
Pleurodema_alium	0	0	1	0	0	0	1	1	0	0	0	0	33.8	11.6	13.9		1,2,3,100
Pleurodema_bibroni	0	0	1	0	0	0	0	1	0	0	0	0	31	10.71	13.59	Head width and tibia length inferred	1,2,3
Pleurodema_diplolister	0	0	1	0	0	0	0	1	0	0	0	0	20	7.34	9.01	Head width and tibia length inferred	1,2,3
Pristimantis_paulodutrai	1	1	0	1	0	0	0	0	0	1	0	0	31.5	11.57	14.08	Head width and tibia length inferred	1,2,3
Pristimantis_ramagii	1	1	0	1	0	0	0	0	0	1	0	0	30	11.11	13.53	Head width and tibia length inferred	1,2,3
Pristimantis_vinhai	1	1	0	1	0	0	0	0	0	1	0	0	22	8.64	10.6	Head width and tibia length inferred	1,2,3
Proceratophrys_appendiculata	0	0	1	0	0	1	0	0	0	0	0	0	52.8	27.8	23.2		1,2,3,11
Proceratophrys_avelinoi	0	0	1	0	0	1	0	0	0	0	0	0	29.95	13.72	10.05		1,2,3,101
Proceratophrys_belzebul	0	0	1	0	0	1	0	0	0	0	0	0	48	26	21		1,2,3,102
Proceratophrys_bigibbosa	0	0	1	0	0	1	0	0	0	0	0	0	44.3	20.4	15.3		1,2,3,103
Proceratophrys_boiei	0	0	1	0	0	1	0	0	0	0	0	0	56.47	28.65	21.22		1,2,3,11,13
Proceratophrys_brauni	0	0	1	0	0	1	0	0	0	0	0	0	34.84	16.8	12.34		1,2,3,103
Proceratophrys_cristiceps	0	0	1	0	0	1	0	0	0	0	0	0	50.2	22.34	18.76	Head width and tibia length inferred	1,2,3
Proceratophrys_cururu	0	0	1	0	0	1	0	0	0	0	0	0	43.96	20.94	17.12		1,2,3,104
Proceratophrys_laticeps	0	0	1	0	0	1	0	0	0	0	0	0	67.62	41.97	23.32		1,2,3,11
Proceratophrys_mantiqueira	0	0	1	0	0	1	0	0	0	0	0	0	40.37	20.42	17.62		1,2,3,16
Proceratophrys_melanopogon	0	0	1	0	0	1	0	0	0	0	0	0	45	23.6	17.25		1,2,3,11,16
Proceratophrys_minuta	0	0	1	0	0	1	0	0	0	0	0	0	24.65	11.96	9.3		1,2,3,105
Proceratophrys_moratoi	0	0	1	0	0	1	0	0	0	0	0	0	32.07	13.7	11.2		1,2,3,126
Proceratophrys_paviotii	0	0	1	0	0	1	0	0	0	0	0	0	49.82	22.95	17.82		1,2,3,11,13
Proceratophrys_renalis	0	0	1	0	0	1	0	0	0	0	0	0	50.05	25.8	18.7		1,2,3,11
Proceratophrys_schirchi	0	0	1	0	0	1	0	0	0	0	0	0	44.5	21.31	16.06	Head width and tibia length inferred	1,2,3
Proceratophrys_subguttata	0	0	1	0	0	1	0	0	0	0	0	0	47	29	19		1,2,3,11
Proceratophrys_tupinamba	0	0	1	0	0	1	0	0	0	0	0	0	56.62	29.12	24.17		1,2,3,11
Pseudis_cardosoi	0	0	1	0	0	1	0	0	0	0	0	0	55.9	14.87	21.42		1,2,3,4
Pseudis_fusca	0	0	1	0	0	1	0	0	0	0	0	0	53	16.65	25.4		1,2,3,4
Pseudis_minuta	0	0	1	0	0	1	0	0	0	0	0	0	51.1	15.78	25.23		1,2,3,4
Pseudis_paradoxa	0	0	1	0	0	1	0	0	0	0	0	0	56	19	32		1,2,3,19
Pseudis_platensis	0	0	1	0	0	1	0	0	0	0	0	0	50	16	25		1,2,3,19
Pseudopaludicola_falcipes	0	0	1	0	0	1	0	0	0	0	0	0	18.1	6.8	9.73	Head width and tibia length inferred	1,2,3
Pseudopaludicola_mineira	0	0	1	0	0	1	0	0	0	0	0	0	14.7	5.8	7.36		1,2,3,106
Pseudopaludicola_murundu	0	0	1	0	0	1	0	0	0	0	0	0	16	6.09	10.63	Head width and tibia length inferred	1,2,3
Pseudopaludicola_mystacalis	0	0	1	0	0	0	0	1	0	0	0	0	14.8	5.55	7.47		1,2,3,17
Pseudopaludicola_saltica	0	0	1	0	0	1	0	0	0	0	0	0	15.97	6.05	11.52		1,2,3,17
Pseudopaludicola_ternetzi	0	0	1	0	0	1	0	0	0	0	0	0	20	7.39	10.43	Head width and tibia length inferred	1,2,3
Rhinella_abei	0	0	1	0	0	1	0	0	0	0	0	0	83.9	28.33	28.86	Head width and tibia length inferred	1,2,3
Rhinella_achavali	0	0	1	0	0	1	0	0	0	0	0	0	60.85	21.95	20.68	Tibia length inferred	1,2,3,116
Rhinella_arenarum	0	0	1	0	0	1	0	0	0	0	0	0	84.34	30.25	29.67	Tibia length inferred	1,2,3,116
Rhinella_azarai	0	0	1	0	0	1	0	0	0	0	0	0	50	15.5	14		1,2,3,18
Rhinella_crucifer	0	0	1	0	0	1	0	0	0	0	0	0	130	42.56	45.76	Head width and tibia length inferred	1,2,3
Rhinella_dorbignyi	0	0	1	0	0	1	0	0	0	0	0	0	66	21	17.5		1,2,3,136
Rhinella_fernandezae	0	0	1	0	0	1	0	0	0	0	0	0	60	20	19		1,2,3,136
Rhinella_granulosa	0	0	1	0	0	1	0	0	0	0	0	0	55	18	19		1,2,3,18
Rhinella_henseli	0	0	1	0	0	1	0	0	0	0	0	0	63.9	22.16	21.52	Head width and tibia length inferred	1,2,3
Rhinella_hoogmoedi	0	0	1	0	0	1	0	0	0	0	0	0	47.9	17.7	19.3		1,2,3,107
Rhinella_icterica	0	0	1	0	0	1	0	0	0	0	0	0	190	61.95	68.08	Head width and tibia length inferred	1,2,3
Rhinella_jimi	0	0	1	0	0	1	0	0	0	0	0	0	140.64	51.37	47.45		1,2,3,137
Rhinella_ornata	0	0	1	0	0	1	0	0	0	0	0	0	84.29	28.45	29	Head width and tibia length inferred	1,2,3
Rhinella_pombali	0	0	1	0	0	1	0	0	0	0	0	0	119	39.16	41.72	Head width and tibia length inferred	1,2,3
Rhinella_pygmaea	0	0	1	0	0	1	0	0	0	0	0	0	29	11	9		1,2,3,138
Rhinella_rubescens	0	0	1	0	0	1	0	0	0	0	0	0	130	43.51	46.11	Head width and tibia length inferred	1,2,3
Rhinella_schneideri	0	0	1	0	0	1	0	0	0	0	0	0	250	84.68	87.71	Head width and tibia length inferred	1,2,3
Rhinella_scitula	0	0	1	0	0	1	0	0	0	0	0	0	44.07	15.85	17.22		1,2,3,20
Rupirana_cardosoi	1	0	1	0	0	0	0	0	0	0	1	0	30.47	11.45	14.34		1,2,3,108
Scinax_agilis	0	0	1	0	0	1	0	0	0	0	0	0	19.5	6	9		1,2,3,4
Scinax_albicans	0	0	1	0	0	1	0	0	0	0	0	0	46.94	12.5	19.16		1,2,3,4
Scinax_alter	0	0	1	0	0	1	0	0	0	0	0	0	32	9.3	14.1		1,2,3,4
Scinax_angrensis	0	0	1	0	0	1	0	0	0	0	0	0	39.2	9.51	14.14		1,2,3,139
Scinax_arduous	0	0	1	0	0	1	0	0	0	0	0	0	26.2	8.38	13.67		1,2,3,4
Scinax_argyreornatus	0	0	1	0	0	1	0	0	0	0	0	0	23	6.68	11.05		1,2,3,4
Scinax_aromothyella	0	0	1	0	0	1	0	0	0	0	0	0	31.8	7.4	12.5		1,2,3,4
Scinax_auratus	0	0	1	0	0	1	0	0	0	0	0	0	24.7	7.4	13		1,2,3,4
Scinax_belloni	0	0	1	0	0	1	0	0	0	0	0	0	37.5	10.4	15.3		1,2,3,4
Scinax_berthae	0	0	1	0	0	1	0	0	0	0	0	0	25	4.36	8.79	Head width and tibia length inferred	1,2,3
Scinax_brieni	0	0	1	0	0	1	0	0	0	0	0	0	40	11.39	17.6		1,2,3,4
Scinax_caldarum	0	0	1	0	0	1	0	0	0	0	0	0	35	8.82	16		1,2,3,4
Scinax_camposseabrai	0	0	1	0	0	1	0	0	0	0	0	0	35.9	10.42	16.26	Head width and tibia length inferred	1,2,3
Scinax_canastrensis	0	0	1	0	0	1	0	0	0	0	0	0	38	11.06	17.03	Head width and tibia length inferred	1,2,3
Scinax_catharinae	0	0	1	0	0	1	0	0	0	0	0	0	45.5	15.3	22.39		1,2,3,4
Scinax_constrictus	0	0	1	0	0	1	0	0	0	0	0	0	28.25	9.2	15.93		1,2,3,109
Scinax_cosenzai	0	0	1	0	0	1	0	0	0	0	0	0	21.23	7.28	10.93		1,2,3,110
Scinax_cretatus	0	0	1	0	0	1	0	0	0	0	0	0	30.96	10.44	15.98		1,2,3,111
Scinax_crospedospilus	0	0	1	0	0	1	0	0	0	0	0	0	37.6	9.92	15.81		1,2,3,4
Scinax_curicica	0	0	1	0	0	1	0	0	0	0	0	0	31.5	9.06	14.65	Head width and tibia length inferred	1,2,3
Scinax_cuspidatus	0	0	1	0	0	1	0	0	0	0	0	0	32.5	9	15.5		1,2,3,4
Scinax_duartei	0	0	1	0	0	1	0	0	0	0	0	0	37	11	18		1,2,3,4
Scinax_eurydice	0	0	1	0	0	1	0	0	0	0	0	0	53.8	14	23		1,2,3,4
Scinax_flavoguttatus	0	0	1	0	0	1	0	0	0	0	0	0	45.4	15	21		1,2,3,4
Scinax_fuscomarginatus	0	0	1	0	0	1	0	0	0	0	0	0	26.7	5.7	9.9		1,2,3,4
Scinax_fuscovarius	0	0	1	0	0	1	0	0	0	0	0	0	55.3	12.5	22		1,2,3,4
Scinax_granulatus	0	0	1	0	0	1	0	0	0	0	0	0	43	12	18		1,2,3,4
Scinax_hayii	0	0	1	0	0	1	0	0	0	0	0	0	53	15.84	24.96		1,2,3,4
Scinax_heyeri	0	0	1	0	0	1	0	0	0	0	0	0	35.6	12.41	19.38		1,2,3,4
Scinax_hiemalis	0	0	1	0	0	1	0	0	0	0	0	0	34.4	9.39	14		1,2,3,4
Scinax_humilis	0	0	1	0	0	1	0	0	0	0	0	0	40.9	9.91	15.77		1,2,3,4
Scinax_imbegue	0	0	1	0	0	1	0	0	0	0	0	0	31.85	10.57	15.9		1,2,3,112
Scinax_juncae	0	0	1	0	0	1	0	0	0	0	0	0	24.1	8.2	12.9		1,2,3,127
Scinax_littoralis	0	0	1	0	0	1	0	0	0	0	0	0	39.9	9	16.5		1,2,3,4
Scinax_littoreus	0	0	1	0	0	1	0	0	0	0	0	0	25.5	4.95	9.65		1,2,3,4
Scinax_longilineus	0	0	1	0	0	1	0	0	0	0	0	0	48	15	25		1,2,3,4
Scinax_luizotavioi	0	0	1	0	0	1	0	0	0	0	0	0	30	7.7	12.2		1,2,3,4
Scinax_melanodactylus	0	0	1	0	0	1	0	0	0	0	0	0	14.62	5.12	8.05		1,2,3,128
Scinax_nasicus	0	0	1	0	0	1	0	0	0	0	0	0	30.21	9.55	15.02	Tibia length inferred	1,2,3
Scinax_nebulosus	0	0	1	0	0	1	0	0	0	0	0	0	40	12.84	19.81		1,2,3,4
Scinax_obtriangulatus	0	0	1	0	0	1	0	0	0	0	0	0	39	7.46	12.35		1,2,3,4
Scinax_pachycrus	0	0	1	0	0	1	0	0	0	0	0	0	33	10	19		1,2,3,4
Scinax_perereca	0	0	1	0	0	1	0	0	0	0	0	0	42.2	13.2	20		1,2,3,4
Scinax_perpusillus	0	0	1	0	0	1	0	0	0	0	0	0	25	6.53	10.1		1,2,3,4
Scinax_ranki	0	0	1	0	0	1	0	0	0	0	0	0	28.7	9.25	14.95		1,2,3,4
Scinax_rizibilis	0	0	1	0	0	0	0	1	0	0	0	0	34	10	16.79		1,2,3,4
Scinax_rogerioi	0	0	1	0	0	1	0	0	0	0	0	0	30.05	10.32	15.15		1,2,3,129
Scinax_ruber	0	0	1	0	0	1	0	0	0	0	0	0	45	12.75	20.15	Head width and tibia length inferred	1,2,3
Scinax_similis	0	0	1	0	0	1	0	0	0	0	0	0	41	11	16.5		1,2,3,4
Scinax_squalirostris	0	0	1	0	0	1	0	0	0	0	0	0	29	9	14		1,2,3,4
Scinax_strigilatus	0	0	1	0	0	1	0	0	0	0	0	0	38.3	9.3	12.4		1,2,3,4
Scinax_trapicheiroi	0	0	1	0	0	1	0	0	0	0	0	0	40	13.75	21.08		1,2,3,4
Scinax_tripui	0	0	1	0	0	1	0	0	0	0	0	0	30.92	10.77	16.47		1,2,3,130
Scinax_tymbamirim	0	0	1	0	0	1	0	0	0	0	0	0	25.37	8.05	13.37		1,2,3,112
Scinax_uruguayus	0	0	1	0	0	1	0	0	0	0	0	0	25.8	8.3	12.8		1,2,3,4
Scinax_v-signatus	0	0	1	0	0	1	0	0	0	0	0	0	27	7.7	12.8		1,2,3,4
Scinax_x-signatus	0	0	1	0	0	1	0	0	0	0	0	0	48	13.6	21.25		1,2,3,4
Scythrophrys_sawayae	0	0	1	0	0	1	0	0	0	0	0	0	17.5	6	9		1,2,3
Sphaenorhynchus_caramaschii	0	0	1	0	0	1	0	0	0	0	0	0	29.3	8.38	13		1,2,3,4
Sphaenorhynchus_palustris	0	0	1	0	0	1	0	0	0	0	0	0	36	10.47	15.5	Head width and tibia length inferred	1,2,3
Sphaenorhynchus_planicola	0	0	1	0	0	1	0	0	0	0	0	0	24	7	12		1,2,3,4
Sphaenorhynchus_prasinus	0	0	1	0	0	1	0	0	0	0	0	0	31	9.8	13.94		1,2,3,4
Sphaenorhynchus_surdus	0	0	1	0	0	1	0	0	0	0	0	0	28	7.75	12.53		1,2,3,4
Stereocyclops_incrassatus	0	0	1	0	0	1	0	0	0	0	0	0	57.8	16.45	21.35	Head width and tibia length inferred	1,2,3
Stereocyclops_parkeri	0	0	1	0	0	1	0	0	0	0	0	0	51	14.35	18.86	Head width and tibia length inferred	1,2,3
Thoropa_megatympanum	1	0	0	0	1	0	0	0	0	1	0	0	41.8	17.92	21.95		1,2,3,113
Thoropa_miliaris	1	0	0	0	1	0	0	0	0	1	0	0	58.5	25.2	31.9		1,2,3,140
Thoropa_taophora	1	0	0	0	1	0	0	0	0	1	0	0	102.1	38.43	47.48	Head width and tibia length inferred	1,2,3
Trachycephalus_atlas	0	0	1	0	0	1	0	0	0	0	0	0	107	30	27.13		1,2,3,4
Trachycephalus_dibernardoi	0	0	1	0	0	1	0	0	0	0	0	0	84.4	25.38	39.47		1,2,3,4
Trachycephalus_imitatrix	0	0	1	0	0	1	0	0	0	0	0	0	53	16	26		1,2,3,4
Trachycephalus_mesophaeus	0	0	1	0	0	1	0	0	0	0	0	0	80.5	21	32		1,2,3,4
Trachycephalus_nigromaculatus	0	0	1	0	0	1	0	0	0	0	0	0	91.05	26	36		1,2,3,4
Trachycephalus_typhonius	0	0	1	0	0	1	0	0	0	0	0	0	105	30.28	38.71	Head width and tibia length inferred	1,2,3
Vitreorana_eurygnatha	1	0	1	0	0	0	0	0	0	0	1	0	23	8.68	11	Head width and tibia length inferred	1,2,3
Vitreorana_uranoscopa	1	0	1	0	0	0	0	0	0	0	1	0	25.8	9.54	12.03	Head width and tibia length inferred	1,2,3
Xenohyla_eugenioi	0	0	1	0	0	1	0	0	0	0	0	0	35.74	11.34	14.46		1,2,3,114
Xenohyla_truncata	0	0	1	0	0	1	0	0	0	0	0	0	42	11.83	15.42		1,2,3,4

## Sheet: References
Number	Reference
1	Oliveira BF, São-Pedro VA, Santos-Barrera G, Penone C, Costa GC. AmphiBIO, a global databasefor amphibian ecological traits. Scientific Data. 2017; 170123:1–7. doi: 10.1038/sdata.2017.123
2	Fontana RB, Furtado R, Zanella N, Debastiani VJ, Hartz SM. Linking ecological traits to extinction risk: Analysis of a Neotropical anuran database. Biol Conserv. 2021; 264:1–7. doi: 10.1016/j.biocon.2021.109390
3	Frost D. Amphibian Species of the World: an Online Reference. Version 6.1. New York, USA: American Museum of Natural History; 2023 [Cited 2023 May 17] Available from: https://amphibiansoftheworld.amnh.org/index.php. doi: 10.5531/db.vz.0001
4	Paz A, Hernandez L, Melo LSO, Lyra M, Haddad CFB, Carnaval AC. Extreme environments filter functionally rich communitites of Atlantic Forest treefrogs along altitudinal and latitudinal gradients. Ecography. 2022; 9:1–14. doi: 10.1111/ecog.06138
5	Berneck B. von M., da Costa COR., Garcia PCA. A new species of Leptodactylus (Anura: Leptodactylidae) from the Atlantic forest of São Paulo state, Brazil. Zootaxa. 2008; 1795: 46–56. doi: 10.11646/zootaxa.1795.1.3
6	Kwet A, Steiner J, Zillikens A. A new species of Adenomera (Amphibia: Anura: Leptodactylidae) from the Atlantic rain forest in Santa Catarina, southern Brazil. Studies on Neotropical Fauna and Environment. 2009; 44: 93–107. doi: 10.1080/01650520902901659
7	Canedo C, Pimenta BVS. New Species of Ischnocnema (Anura, Brachycephalidae) from the Atlantic Rainforest of the State of Espírito Santo, Brazil. South American Journal of Herpetology. 2010; 5(3): 199-206. doi: 10.2994/057.005.0305
8	Rosset SD. New species of Odontophrynus Reinhardt and Lütken 1862 (Anura: Neobatrachia) from Brazil and Uruguay. Journal of Herpetology 2008; 42: 134–144. doi: 10.1670/07-088R1.1
9	Napoli MF, Caramaschi U. Variation and description of two new Brazilian Hyla of the H. tritaeniata complex (Amphibia, Anura, Hylidae). Boletim do Museu Nacional. Nova Serie, Zoologia. 1999; 407: 1–11.
10	Targino M, Nogueira da Costa P, de Carvalho-e-Silva SP. Two new species of the Ischnocnema lactea species series from Itatiaia highlands, southeastern Brazil (Amphibia, Anura, Brachycephalidae). South American Journal of Herpetology. 2009; 4: 139–150.
11	Prado GM, Pombal JP Jr. Espécies de Proceratophrys Miranda-Ribeiro, 1920 com apendices palpebrais (Anura; Cycloramphidae). Arquivos de Zoologia. 2008; 39: 1–85.
12	Cruz CAG, Feio RN, Cassini CS. Nova espécie de Chiasmocleis Méhelÿ, 1904 (Amphibia, Anura, Microhylidae) da Serra da Maniqueira, Estado do Minas Gerais, Brasil. Arquivos do Museu Nacional. 2007; 65: 33–38.
13	Cruz CAG, Prado GM, Izecksohn E. Nova espécie de Proceratophrys Miranda-Ribeiro, 1920 do sudest do Brasil (Amphibia, Anura, Leptodactylidae). Arquivos do Museu Nacional. 2005; 63: 289–295.
14	Canedo C, Pimenta BVS, Leite FSF, Caramaschi U. New species of Ischnocnema (Anura: Brachycephalidae) from the state of Minas Gerais, southeastern Brazil, with comments on the I. verrucosa species series. Copeia. 2010; 629–634.
15	Pinheiro PDP, Pezzuti TL, Leite FSF, Garcia PCA, Haddad CFB, Faivovich J. A new species of the Hypsiboas pulchellus group from the Serra da Mantiqueira, southeastern Brazil (Amphibia: Anura: Hylidae). Herpetologica. 2016; 72: 256–270.
16	Mângia S, Santana DJ, Cruz CAG, Feio RN. Taxonomic review of Proceratophrys melanopogon (Miranda Ribeiro, 1926) with description of four new species (Amphibia, Anura, Odontophrynidae). Boletim do Museu Nacional. Nova Serie, Zoologia. Rio de Janeiro. 2014; 531: 1–33.
17	Pansonato A, Strüssmann C, Mudrek JR, Martins IA. Morphometric and bioacoustic data on three species of Pseudopaludicola Miranda-Ribeiro, 1926 (Anura: Leptodactylidae: Leiuperinae) described from Chapada dos Guimarães, Mato Grosso, Brazil, with the revalidation of Pseudopaludicola ameghini (Cope, 1887). Zootaxa. 2013; 3620: 147–162.
18	Gallardo JM. The species Bufo granulosus Spix (Salientia: Bufonidae) and its geographic variation. Bulletin of the Museum of Comparative Zoology. Cambridge, Massachusetts. 1965; 134: 107–138.
19	Gallardo JM.On the species of Pseudidae (Amphibia, Anura). Bulletin of the Museum of Comparative Zoology. Cambridge, Massachusetts. 1961; 125: 111– 134.
20	Heyer WR. A new genus and species of frog from Bahia, Brazil (Amphibia: Anura: Leptodactylidae) with comments on the zoogeography of the Brazilian campos rupestres. Proceedings of the Biological Society of Washington. 1999; 112: 19–30.
21	Heyer WR, Cocroft RB. Descriptions of two new species of Hylodes from the Atlantic forests of Brazil (Amphibia: Leptodactylidae). Proceedings of the Biological Society of Washington. 1986; 99: 100–109.
22	Heyer WR, Wolf AJ. Physalaemus crombiei (Amphibia: Leptodactylidae), a new frog species from Espírito Santo, Brazil, with comment on the P. signifer group. Proceedings of the Biological Society of Washington. 1989; 102: 500–506.
23	Heyer WR. A notable collection of Cycloramphus (Amphibia: Leptodactylidae) from Bahia, Brazil, with a description of a new species (Cycloramphus migueli). Proceedings of the Biological Society of Washington. 1988; 101: 151–154.
24	Heyer WR. New species of frogs from Boracéia, São Paulo, Brazil. Proceedings of the Biological Society of Washington. 1985; 98: 657–671.
25	Heyer WR. Two new species of the frog genus Hylodes from Caparaó, Minas Gerais, Brasil (Amphibia: Leptodactylidae). Proceedings of the Biological Society of Washington. 1982; 95: 377–385.
26	Caramaschi U. Redefinição do grupo de Phyllomedusa hypochondrialis, com redescrição de P. megacephala (Miranda-Ribeiro, 1926), revalidação de P. azurea Cope, 1862 e descrição de uma nova espécie (Amphibia, Anura, Hylidae). Arquivos do Museu Nacional. Rio de Janeiro. 2006; 64: 159–179.
27	Hoogmoed MS, Borges-Nojosa DM, Cascon P. Three new species of the genus Adelophryne (Amphibia: Anura: Leptodactylidae) from northeastern Brazil, with remarks on the other species of the genus. Zoologische Mededelingen. Leiden. 1994; 68: 271–300.
28	Kwet A, Angulo A. A new species of Adenomera (Anura, Leptodactylidae) from the Araucaria forest of Rio Grande do Sul (Brazil), with comments on the systematic status of southern populations of the genus. Alytes. Paris. 2002; 20: 28–43.
29	Heyer WR. Systematics of the marmoratus group of the frog genus Leptodactylus (Amphibia, Leptodactylidae). Contributions in Science. Natural History Museum of Los Angeles County. 1973; 251: 1–50.
30	Almeida AP, Angulo A. A new species of Leptodactylus (Anura: Leptodactylidae) from the state of Espírito Santo, Brazil, with remarks on the systematics of associated populations. Zootaxa. 2006; 1334: 1–25.
31	Verdade VK, Rodrigues MT. Taxonomic review of Allobates (Anura, Aromobatidae) from the Atlantic Forest, Brazil. Journal of Herpetology. 2007; 41: 566–580.
32	Cruz CAG, Pimenta BVS, Silvano DL. Duas novas espécies pertencentes ao complexo de Hyla albosignata Lutz & Lutz, 1938, do leste do Brasil (Amphibia, Anura, Hylidae). Boletim do Museu Nacional. Nova Serie, Zoologia. Rio de Janeiro 2003; 503: 1–13.
33	Caramaschi U, Cruz CAG. A new species of the Hypsiboas polytaenius clade from southeastern Brazil (Anura: Hylidae). South American Journal of Herpetology. 2013; 8: 121-126.
34	Garcia PCA, Faivovich J, Haddad CFB. Redescription of Hypsiboas semiguttatus, with the description of a new species of the Hypsiboas pulchellus group. Copeia. 2007; 2007: 933–951.
35	Napoli MF, Caramaschi U. Duas novas espécies de Hyla Laurenti, 1768 do Brasil central afins de H. tritaeniata Bokermann, 1965. Boletim do Museu Nacional. Nova Serie, Zoologia. Rio de Janeiro. 1998; 391: 1–12.
36	Caramaschi U, Cruz CAG. Duas espécies novas de Hyla Laurenti, 1768 do Estado de Goiás, Brasil (Amphibia, Anura, Hylidae). Boletim do Museu Nacional. Nova Serie, Zoologia. Rio de Janeiro. 2000; 422: 1–12.
37	Caminer MA, Ron SR. Systematics of treefrogs of the Hypsiboas calcaratus and Hypsiboas fasciatus species complex (Anura, Hylidae) with the description of four new species. ZooKeys. 2014; 370: 1–68.
38	Carnaval ACOQ, Peixoto OL. A new species of Hyla from northeastern Brazil (Amphibia, Anura, Hylidae). Herpetologica. 2004; 60: 387–395.
39	Caramaschi U, Cruz CAG, Segalla MV. A new species of Hypsiboas of the H. polytaenius clade from the state of Paraná, southern Brazil (Anura: Hylidae). South American Journal of Herpetology. 2010; 5: 169–174.
40	Carvalho TR, Giaretta AA, Facure KG. A new species of Hypsiboas Wagler (Anura: Hylidae) closely related to H. multifasciatus Günther from southeastern Brazil. Zootaxa. 2010; 2521: 37–52.
41	Napoli MF, Pimenta BVS. A new species of the Bokermannohyla circumdata Group (Anura: Hylidae) from the coastal forests of Bahia, northeastern Brazil. Copeia. 2009; 2009: 674–683.
42	Pombal JP Jr., Gasparini JL. A new Brachycephalus (Anura: Brachycephalidae) from the Atlantic Rainforest of Espírito Santo, southeastern Brazil. South American Journal of Herpetology. 2006; 1: 87–93.
43	Giaretta AA, Sawaya RJ. Second species of Psyllophryne (Anura: Brachycephalidae). Copeia. 1998; 1998: 985–987.
44	Heyer WR, Rand AS, Cruz CAG, Peixoto OL, Nelson CE. Frogs of Boracéia. Arquivos de Zoologia. São Paulo. 1990; 31: 231–410.
45	Alves ACR, Sawaya RJ, dos Reis SF, Haddad CFB. New species of Brachycephalus (Anura: Brachycephalidae) from the Atlantic Rain Forest in São Paulo state, southeastern Brazil. Journal of Herpetology. 2009; 43: 212–219.
46	Cruz CAG, Caramaschi U, Freire EMX. Occurrence of the genus Chiasmocleis (Anura: Microhylidae) in the State of Alagoas, north-eastern Brazil, with a description of a new species. Journal of Zoology. London. 1999; 249: 123–126.
47	Cruz CAG, Caramaschi U, Izecksohn E. The genus Chiasmocleis Méhely, 1904 (Anura, Microhylidae) in the Atlantic Rain Forest of Brazil, with description of three new species. Alytes. Paris. 1997; 15: 49–71.
48	Caramaschi U, Pimenta BVS. Duas novas espécies de Chiasmocleis Méhelÿ, 1904, da Mata Atlântica do Sul da Bahia, Brasil (Amphibia, Anura, Microhylidae). Arquivos do Museu Nacional. Rio de Janeiro. 2003; 61: 195–202.
49	Bastos RP, Pombal JP Jr. New species of Crossodactylus (Anura: Leptodactylidae) from the Atlantic Rain Forest of southeastern Brazil. Copeia. 1995; 1995: 436–439.
50	Nascimento LB, Cruz CAG, Feio RN. A new species of diurnal frog in the genus Crossodactylus Duméril and Bibron, 1841 (Anura, Leptodactylidae) from southeastern Brazil. Amphibia-Reptilia. 2005; 26: 497–505.
51	Verdade VK, Rodrigues MT. A new species of Cycloramphus (Anura, Leptodactylidae) from the Atlantic Forest, Brazil. Herpetologica. 2003; 59: 513–518.
52	Heyer WR. Variation and systematics of frogs of the genus Cycloramphus (Amphibia, Leptodactylidae). Arquivos de Zoologia. São Paulo. 1983; 30: 235–339.
53	Heyer WR. Notes on the frog genus Cycloramphus (Amphibia: Leptodactylidae), with descriptions of two new species. Proceedings of the Biological Society of Washington. 1983; 96: 548–559.
54	Silva HR, Ouvernay D. A new species of stream-dwelling frog of the genus Cycloramphus (Anura, Cycloramphidae) from the state of Rio de Janeiro, Brazil. Zootaxa. 2012; 3407: 49–60.
55	Pombal JP Jr, Bastos RP. Nova espécie de Hyla Laurenti, 1768 do centro-oeste brasileiro e a posição taxonômica de H. microcephala werneri Cochran, 1952 e H. microcephala meridiana B. Lutz, 1952 (Anura, Hylidae). Boletim do Museu Nacional. Nova Serie, Zoologia. Rio de Janeiro. 1998; 390: 1–13.
56	Napoli MF, Caramaschi U. Description and variation of a new Brazilian species of the Hyla rubicundula group (Anura, Hylidae). Alytes. Paris. 1999;17: 165–184.
57	Toledo LF, Loebmann D, Haddad CFB. Revalidation and redescription of Elachistocleis cesarii (Miranda-Ribeiro, 1920) (Anura: Microhylidae). Zootaxa. 2010; 2418: 50–60.
58	Caramaschi U, Jim J. A new microhylid frog, genus Elachistocleis (Amphibia, Anura), from northeastern Brasil. Herpetologica. 1983; 39: 390–394.
59	Caramaschi U, Rodrigues MT. Taxonomic status of the species of Gastrotheca Fitzinger, 1843 (Amphibia, Anura, Amphignathodontidae) of the Atlantic rain forest of eastern Brazil, with description of a new species. Boletim do Museu Nacional. Nova Serie, Zoologia. Rio de Janeiro. 2007; 525: 1–19.
60	Caramaschi U, Pombal JP Jr. Notes on the type-series of Holoaden bradei B. Lutz and Holoaden luederwaldti Miranda-Ribeiro (Anura, Brachycephalidae). Revista Brasileira de Zoologia. 2006; 23: 1261–1263.
61	Pombal JP JR., Siqueira CC, Dorigo TA, Vrcibradic D, da Rocha CFD. A third species of the rare frog genus Holoaden (Terrarana, Strabomantidae) from a montane rainforest area of southeastern Brazil. Zootaxa. 2008; 1938: 61–68.
62	Pombal, JP Jr., Feio RN, Haddad CFB. A new species of torrent frog genus Hylodes (Anura: Leptodactylidae) from southeastern Brazil. Herpetologica. 2002; 58: 462–471.
63	Lingnau R, Canedo C, Pombal JP Jr. A new species of Hylodes (Anura: Hylodidae) from the Brazilian Atlantic Forest. Copeia. 2008; 2008: 595–602.
64	Canedo C, Pombal JP Jr. Two new species of torrent frog of the genus Hylodes (Anura, Hylodidae) with nuptial thumb tubercles. Herpetologica. 2007; 63: 224–235.
65	Haddad CFB, Pombal JP Jr., Bastos RP. New species of Hylodes from the Atlantic forest of Brazil (Amphibia: Leptodactylidae). Copeia. 1996; 1996: 965–969.
66	Silva HR, Benmaman P. Uma nova especie de Hylodes Fitzinger da Serra da Mantiqueira, Minas Gerais, Brasil (Anura: Hylodidae). Revista Brasileira de Zoologia. 2008; 25: 89–99.
67	Haddad CFB, Pombal JP Jr. A new species of Hylodes from southeastern Brazil (Amphibia: Leptodactylidae). Herpetologica. 1995; 51: 279–286.
68	Heyer WR. Variation, systematics, and zoogeography of Eleutherodactylus guentheri and closely related species (Amhibia: Anura: Leptodactylidae). Smithsonian Contributions to Zoology. 1984; 402: 1–42.
69	Caramaschi U, Kisteumacher G. A new species of Eleutherodactylus (Anura: Leptodactylidae) from Minas Gerais, southeastern Brazil. Herpetologica. 1989; 44: 423–426.
70	Sazima I, Cardoso AJ. Uma espécie nova de Eleutherodactylus do sudeste Brasileiro (Amphibia, Anura, Leptodactylidae). Revista Brasileira de Biologia. 1978; 38: 921–925.
71	Castanho LM, Haddad CFB. New species of Eleutherodactylus (Amphibia: Leptodactylidae) from Guaraqueçaba, Atlantic forest of Brazil. Copeia. 2000; 2000: 777–781.
72	Sazima I, Bokermann WCA. Cinco novas especies de Leptodactylus do centro e sudeste Brasileiro (Amphibia, Anura, Leptodactylidae). Revista Brasileira de Biologia. 1978; 38: 899–912.
73	Caramaschi U, Feio RN, São Pedro VA. A new species of Leptodactylus Fitzinger (Anura, Leptodactylidae) from Serra do Brigadeiro, state of Minas Gerais, southeastern Brazil. Zootaxa. 2008; 1861: 44–54.
74	Heyer WR. Systematics of the fuscus group of the frog genus Leptodactylus (Amphibia, Leptodactylidae). Science Bulletin. Natural History Museum of Los Angeles County. 1978; 29: 1–85.
75	Carvalho TR, Leite FSF, Pezzuti TL. A new species of Leptodactylus Fitzinger (Anura, Leptodactylidae, Leptodactylinae) from montane rock fields of the Chapada Diamantina, northeastern Brazil. Zootaxa. 2013; 3701: 349–364.
76	Giaretta AA, Costa HCM. A redescription of Leptodactylus jolyi Sazima and Bokermann (Anura, Leptodactylidae) and the recognition of a new closely related species. Zootaxa. 2007; 1608: 1–10.
77	Heyer WR. Clarification of the names Rana mystacea Spix, 1824, Leptodactylus amazonicus Heyer, 1978, and a description of a new species, Leptodactylus spixi (Amphibia: Leptodactylidae). Proceedings of the Biological Society of Washington. 1983; 96: 270–272.
78	Langone JA, Segalla MV, Bornschein MR, de Sá RO. A new reproductive mode in the genus Melanophryniscus Gallardo, 1961 (Anura: Bufonidae) with description of a new species from the state of Paraná, Brazil. South American Journal of Herpetology. 2008; 3: 1–9.
79	Cruz CAG, Caramaschi U. Taxonomic status of Melanophryniscus stelzneri dorsalis (Mertens, 1933) and Melanophryniscus stelzneri fulvoguttatus (Mertens, 1937) (Amphibia, Anura, Bufonidae). Boletim do Museu Nacional. Nova Serie, Zoologia. Rio de Janeiro. 2003; 500: 1–11.
80	Steinbach-Padilha GC. A new species of Melanophryniscus (Anura, Bufonidae) from the Campos Gerais region of southern Brazil. Phyllomedusa. 2008; 7: 99–108.
81	Pombal JP Jr. New species of Aparasphenodon (Anura: Hylidae) from southeastern Brazil. Copeia. 1993; 1993: 1088–1091.
82	Savage JM, Cei JM. A review of the leptodactylid frog genus Odontophrynus. Herpetologica. 1965; 21: 178–195.
83	Pombal JP Jr., Haddad CFB. Frogs of the genus Paratelmatobius (Anura: Leptodactylidae) with descriptions of two new species. Copeia. 1999; 1999: 1014–1026.
84	Pombal JP Jr., Prado GM, Canedo C. A new species of giant torrent frog, genus Megaelosia, from the Atlantic Rain Forest of Espirito Santo, Brazil (Amphibia: Leptodactylidae). Journal of Herpetology. 2003; 37: 453–460.
85	Giaretta AA, Bokermann WCA, Haddad CFB. A review of the genus Megaelosia (Anura: Leptodactylidae) with a description of a new species. Journal of Herpetology. 1993; 27: 276–285.
86	Giaretta AA, Aguiar O Jr. A new species of Megaelosia from the Mantiqueira Range, southeastern Brazil. Journal of Herpetology. 1998; 32: 80–83.
87	Carvalho-e-Silva AMPT, da Silva GR, de Carvalho-e-Silva SP. A new species of Phasmahyla Cruz, 1990 from the Atlantic Forest in the state of Rio de Janeiro, Brazil (Amphibia, Hylidae, Phyllomedusinae). Zootaxa. 2009; 2120: 15–26.
88	Cruz CAG, Feio RN, Nascimento LB. A new species of Phasmahyla Cruz, 1990 (Anura: Hylidae) from the Atlantic rain forest of the states of Minas Gerais and Bahia, Brazil. Amphibia-Reptilia. 2008; 29: 311–318.
89	Baêta D, Giasson LOM, Pombal JP Jr., Haddad CFB. Review of the rare genus Phrynomedusa Miranda-Ribeiro, 1923 (Anura: Phyllomedusidae) With description of a new species. Herpetological Monographs. 2016; 30: 49–78.
90	Pombal JP Jr., Haddad CFB. Espécies de Phyllomedusa do grupo burmeisteri do Brasil oriental, com descição de uma espécie nova (Amphibia, Hylidae). Revista Brasileira de Biologia. 1992; 52: 217–229.
91	Haddad CFB, Sazima I. A new species of Physalaemus (Amphibia; Leptodactylidae) from the Atlantic forest in southeastern Brazil. Zootaxa. 2004; 479: 1–12.
92	Pimenta BVS, Cruz CAG, Silvano DL. A new species of Physalaemus Fitzinger, 1826 (Anura, Leptodactylidae) from the Atlantic Rain Forest of southern Bahia, Brazil. Amphibia-Reptilia. 2005; 26: 201–210.
93	Cruz CAG, Pimenta BVS. New species of Physalaemus Fitzinger, 1826 from southern Bahia, Brazil (Anura, Leptodactylidae). Journal of Herpetology. 2004; 38: 480–486.
94	Caramaschi U, Feio RN, Guimarães AS. A new, brightly colored species of Physalaemus (Anura: Leptodactylidae) from Minas Gerias, southeastern Brazil. Herpetologica. 2003; 59: 519–524.
95	Cassini CS, Cruz CAG Caramaschi U. Taxonomic review of Physalaemus olfersii (Lichtenstein & Martens, 1856) with revalidation of Physalaemus lateristriga (Steindachner, 1864) and description of two new related species (Anura: Leiuperidae). Zootaxa. 2010; 2491: 1–33.
96	Nascimento LB, Pimenta BVS, Cruz CAG, Caramaschi U. Taxonomic status of Gomphobates marmoratus Reinhardt and Lutken, 1862 "1861" and Euphemphix fuscomaculatus Steindachner, 1864 (Amphibia, Anura, Leptodactylidae). South American Journal of Herpetology. 2006; 1: 1660174.
97	Feio RN, Pombal JP Jr., Caramaschi U. New Physalaemus (Anura: Leptodactylidae) from the Atlantic forest of Minas Gerais, Brazil. Copeia. 1999; 1999: 141–143.
98	Milstead WW. Frogs of the genus Physalaemus in southern Brazil with the description of a new species. Copeia 1960: 83–89.
99	Bruschi DP, Lucas EM, Garcia PCA, Recco-Pimentel SM. Molecular and morphological evidence reveals a new species in the Phyllomedusa hypochondrialis group (Hylidae, Phyllomedusinae) from the Atlantic Forest of the highlands of southern Brazil. PLoS One. 2014; 9 (8: e105608): 1–13.
100	Maciel DB, Nunes I. A new species of four-eyed frog genus Pleurodema Tschudi, 1838 (Anura: Leiuperidae) from the rock meadows of Espinhaço range, Brazil. Zootaxa. 2010; 2640: 53–61.
101	Mercadal de Barrio IT, Barrio A. Una nueva especies de Proceratophrys (Leptodactylidae) del nordeste de Argentina. Amphibia-Reptilia. 1993; 14: 13–18.
102	Dias PHS, Amaro RC, Carvalho-e-Silva AMPT, Rodrigues MT. Two new species of Proceratophrys Miranda-Ribeiro, 1920 (Anura; Odontophrynidae) from the Atlantic forest, with taxonomic remarks on the genus. Zootaxa. 2013; 3682: 277–304.
103	Kwet A, Faivovich J. Proceratophrys bigibbosa species group (Anura: Leptodactylidae), with description of a new species. Copeia. 2001: 203–215
104	Eterovick PC, Sazima I. New species of Proceratophrys (Anura: Leptodactylidae) from southeastern Brazil. Copeia 1998: 159–164.
105	Napoli MF, Cruz CAG, de Abreu RO, Del Grande ML. A new species of Proceratophrys Miranda-Ribeiro (Amphibia: Anura: Cycloramphidae) from the Chapada Diamantina, State of Bahia, northeastern Brazil. Zootaxa. 2011; 3133: 37–49.
106	Lobo F. Descripción de una nueva especie de Pseudopaludicola (Anura: Leptodactylidae), redescripción de P. falcipes (Hensel, 1867) y P. saltica (Cope, 1887). Cuadernos de Herpetología. 1994; 8: 177–199.
107	Caramaschi U, Pombal JP Jr. A new species of Rhinella Fitzinger, 1826 from the Atlantic Rain Forest, eastern Brazil (Amphibia, Anura, Bufonidae). Papéis Avulsos de Zoologia. São Paulo. 2006; 46: 251–259.
108	Heyer WR. A new genus and species of frog from Bahia, Brazil (Amphibia: Anura: Leptodactylidae) with comments on the zoogeography of the Brazilian campos rupestres. Proceedings of the Biological Society of Washington. 1999; 112: 19–30.
109	Lima LP, Bastos RP, Giaretta AA. A new Scinax Wagler, 1830 of the S. rostratus group from central Brazil (Amphibia, Anura, Hylidae). Arquivos do Museu Nacional. Rio de Janeiro. 2005; 62: 505–512.
110	Lacerda JVA, Peixoto OL, Feio RN. A new species of the bromeligenous Scinax perpusillus group (Anura; Hylidae) from Serra do Brigadeiro, state of Minas Gerais, southeastern Brazil. Zootaxa. 2012; 3271: 31–42.
111	Nunes I, Pombal JP Jr. A new snouted treefrog of the speciose genus Scinax Wagler (Anura, Hylidae) from northeastern Brazil. Herpetologica. 2011; 67: 80–88.
112	Nunes I, Kwet A, Pombal JP Jr. 2012. Taxonomic revision of the Scinax alter species complex (Anura: Hylidae). Copeia. 2012; 2012: 554–569.
113	Caramaschi U, Sazima I. Uma nova espécie de Thoropa da Serra do Cipó, Minas Gerais, Brasil (Amphibia, Leptodactylidae). Revista Brasileira de Zoologia. 1984; 2: 139–146.
114	Caramaschi U. Description of a second species of the genus Xenohyla (Anura: Hylidae). Amphibia-Reptilia. 1998; 19: 377–384.
115	Bokermann WCA. Three new Hyla from the Plateau of Maracás, central Bahia, Brazil. Journal of Herpetology.1968; 1: 25–31.
116	Maneyro R, Arrieta D, de Sá RO. A new toad (Anura: Bufonidae) from Uruguay. Journal of Herpetology. 2004; 38: 161–165.
117	Kwet A. Bioacoustic variation in the genus Adenomera in southern Brazil, with revalidation of Leptodactylus nanus Müller, 1922 (Anura, Leptodactylidae). Mitteilungen aus dem Museum für Naturkunde in Berlin. Zoologische Reihe. 2007; 83 (Supplement): 56–68.
118	Pombal JP Jr. A posição taxonômica das "variedades" de Brachycephalus ephippium (Spix, 1824) descritas por Miranda-Ribeiro, 1920 (Amphibia, Anura, Brachycephalidae). Boletim do Museu Nacional. Nova Serie, Zoologia. Rio de Janeiro. 2010; 526: 1–12.
119	Pimenta BVS, Nunes I, Cruz CAG. Notes on the poorly known phyllomedusine frog Hylomantis aspera Peters, 1872 (Anura, Hylidae). South American Journal of Herpetology 2007; 2: 206–214.
120	Lutz B. Anfibios novos e raros das Serras Costeiras do Brasil (New or rare frogs from the Coastal Ranges of Brazil). Memórias do Instituto Oswaldo Cruz. Rio de Janeiro. 1958; 56: 372–389 (Portuguese), 389–399 (English).
121	Cochran DM. 1948. A new subspecies of frog from Itatiaya, Brazil. American Museum Novitates. 1948; 1375: 1–3.
122	Berneck BM, Targino M, Garcia PCA. Rediscovery and re-description of Ischnocnema nigriventris (Lutz, 1925) (Anura: Terrarana: Brachycephalidae). Zootaxa. 2013; 3692: 131–142.
123	Heyer WR. Systematics of the pentadactylus species group of the frog genus Leptodactylus (Amphibia: Leptodactylidae). Smithsonian Contributions to Zoology. 1979; 301: 1–43
124	Caramaschi U,Carcerelli LC, Feio RN. A new species of Physalameus (Anura: Leptodactylidae) from Minas Gerais, southeastern Brazil. Herpetologica. 1991; 47: 148–151.
125	Lutz B. Pithecopus ayeaye, a new Brazilian hylid with vertical pupils and grasping feet. Copeia 1966: 236–240.
126	Jim J, Caramaschi U. Uma nova especie de Odontophrynus da região de Botucatu, São Paulo, Brasil (Amphibia, Anura). Revista Brasileira de Biologia. 1980; 40: 357–360.
127	Pombal JP Jr., Gordo M. Duas novas espécies de Hyla da floresta atlântica no estado de São Paul (Amphibia, Anura). Memórias do Instituto de Butantan. São Paulo. 1991; 53: 135–144.
128	Lourenço ACC, Luna MC, Pombal JP Jr. A new species of the Scinax catharinae group (Anura: Hylidae) from northeastern Brazil. Zootaxa. 2014; 3889: 259–276.
129	Pugliese A, Baêta D, Pombal JP Jr. A new species of Scinax (Anura: Hylidae) from rocky montane fields in southeastern and central Brazil. Zootaxa. 2009; 2269: 53–64.
130	Lourenço ACC, Nascimento LB, Pires MRS. A new species of the Scinax catharinae species group (Anura: Hylidae) from Minas Gerais, southeastern Brazil. Herpetologica. 2010; 65: 468–479.
131	Cochran DM. Frogs of southeastern Brazil. Bulletin of the United States National Museum. 1955; 206: 1–423.
132	Bokermann WCA. A new Phyllomedusa from southeastern Brazil. Herpetologica. 1966; 22: 293–297.
133	Bokermann WCA, Sazima I. Anfíbios da Serra do Cipó, Minas Gerais, Brasil. 4: Descrição de Phyllomedusa jandaia sp. n. (Anura, Hylidae). Revista Brasileira de Biologia. 1978; 38: 927–930.
134	Cruz CAG. Sobre Phyllomedusa aspera e a descricão de uma especie nova desse genero (Amphibia, Anura, Hylidae). Arquivos de Universidade Federal Rural do Rio de Janeiro. 1989; 11: 39–44.
135	Lutz B. Anfíbios anuros da coleção Adolpho Lutz do Instituto Oswaldo Cruz. V/ Frogs in the Adolpho Lutz collection of the Instituto Oswaldo Cruz. V. Memórias do Instituto Oswaldo Cruz. Rio de Janeiro. 1950; 48: 599–637.
136	Narvaes P, Rodrigues MT.Taxonomic revision of Rhinella granulosa species group (Amphibia, Anura, Bufonidae), with a description of a new species. Arquivos de Zoologia. 2009; São Paulo 40: 1–73.
137	Stevaux MN. A new species of Bufo Laurenti (Anura, Bufonidae) from northeastern Brazil. Revista Brasileira de Zoologia. 2002; 19: 235–242.
138	Myers GS, de Carvalho AL. A new dwarf toad from southeastern Brazil. Zoologica. 1952; 37: 1–3
139	Lutz B. New Brazilian forms of Hyla. I. Two new races of H. catharinae. Boletim do Museu Nacional. Nova Serie, Zoologia. 1973; Rio de Janeiro 288: 1–7.
140	Feio RN, Napoli MB, Caramaschi U. Considerações taxonômicas sobre Thoropa milaris (Spix, 1824), com revalidação e redescrição de Thoropa tapophora (Miranda-Ribeiro, 1923) (Amphibia, Anura, Leptodactylidae). Arquivos do Museu Nacional. Rio de Janeiro. 2006; 64: 41–60.
