# Supplementary material for: Direct development in Atlantic Forest anurans: What can environmental and biotic influences explain about its evolution and occurrence?
Source: PLoS One. 2023 Nov 30;18(11):e0291644. doi: 10.1371/journal.pone.0291644 (PMC10688756; doi:10.1371/journal.pone.0291644)
Supplement: S4 File — Biotic and abiotic factors, and the proportion of direct development species of 766 Atlantic Forest anuran communities. *Standardized data. (XLSX) [file pone.0291644.s004.xlsx]

## Sheet: Planilha1
community	prop_larval	prop_direct	bio1	bio2	bio3	bio4	bio5	bio6	bio7	bio8	bio9	bio10	bio11	bio12	bio13	bio14	bio15	bio16	bio17	bio18	bio19	et0	slope	ses.prop	ses.fd	pcps.1	latitude	longitude	site
amp001	0.468064	-0.468064	1.83143	1.16744	2.29929	-2.51048	2.2463	1.67425	-0.36338	0.968641	1.88911	1.49506	2.27447	-1.97477	-1.45063	-1.38201	1.52967	-1.40097	-1.47289	-2.5014	-1.27867	2.03095	-0.756489	-0.611402	-0.446727	-1.61981	-8.68	-43.4219	amp1001
amp002	0.468064	-0.468064	2.42473	-1.89109	2.83771	-2.95306	1.37847	3.1346	-3.1015	1.55411	2.67655	1.97696	2.84735	-0.421885	1.78812	-1.2322	2.1276	1.44935	-1.31499	-2.72219	-0.240204	2.66479	-0.821453	-0.726156	-1.02301	-1.12118	-3.54553	-38.8578	amp1002
amp003	0.468064	-0.468064	2.39124	-1.87585	2.7495	-2.90698	1.37847	3.10596	-3.06238	1.51713	2.65209	1.96166	2.80916	-0.655653	1.60127	-1.26216	2.22117	1.18402	-1.34285	-2.75669	-0.376503	2.55531	-0.921347	-0.585955	-0.253413	-1.74275	-3.57419	-38.8887	amp1003
amp004	0.468064	-0.468064	2.43111	-1.78948	2.72294	-2.89994	1.46982	3.10596	-2.98415	1.55411	2.68633	2.0152	2.8419	-0.228192	1.8504	-1.2322	2.01688	1.63886	-1.3057	-2.69459	-0.0714538	1.92724	-0.828557	-0.542154	-0.616918	-1.90337	-3.51525	-38.9188	amp1004
amp005	0.468064	-0.468064	0.520408	0.191962	2.91101	-2.68208	0.282277	1.24473	-1.45863	-0.436482	1.26306	-0.218373	1.19418	0.252702	2.70161	-1.17228	2.19583	2.39693	-1.26854	-3.21207	4.45236	1.1263	0.723929	-0.858782	-0.144048	-0.855915	-3.84611	-40.8944	amp1007
amp006	-0.133724	0.133724	0.48532	0.263091	2.95201	-2.64612	0.282277	1.2161	-1.41951	-0.479622	1.23861	-0.24132	1.15599	0.0990832	2.57704	-1.17228	2.27178	2.2908	-1.29641	-3.23277	4.30957	1.18392	-0.641067	0.0228094	-0.549128	-0.711464	-3.82583	-40.9194	amp1008
amp007	-0.51668	0.51668	0.598559	0.25801	2.94262	-2.68198	0.419302	1.302	-1.41951	-0.362528	1.31686	-0.111284	1.26511	0.0189342	2.43172	-1.17228	2.25216	2.12402	-1.3057	-3.23277	4.24467	1.21273	0.547431	0.555212	-0.0211059	-0.887527	-3.8375	-40.9103	amp1009
amp008	-1.07939	1.07939	2.12489	-1.08835	2.46087	-2.27387	1.42415	2.59054	-2.31918	1.22748	2.51515	1.76278	2.36722	0.730256	0.999194	-0.273476	0.406028	0.89596	-0.432565	-1.02486	2.71293	2.22687	-0.429671	1.09384	-0.191641	0.528458	-6.99444	-34.9628	amp1033
amp009	-1.07939	1.07939	2.10416	-1.22553	2.36465	-2.34653	1.3328	2.59054	-2.39741	0.962478	2.49069	1.71688	2.37268	1.56848	1.97497	-0.153634	0.371835	1.76773	-0.153905	-0.80407	3.47231	2.14044	-0.593189	1.08074	0.129474	-0.268012	-7.19139	-34.8589	amp1034
amp010	0.468064	-0.468064	2.20464	-1.50496	2.25815	-2.43697	1.3328	2.73372	-2.59299	1.33841	2.54449	1.80868	2.4818	1.31134	2.09954	-0.273476	0.602043	1.74499	-0.367544	-0.900666	3.35548	2.49193	-0.753797	-0.227274	1.11111	-1.61641	-7.06444	-34.8528	amp1035
amp011	-0.885959	0.885959	2.13446	-1.57609	2.19951	-2.45006	1.19577	2.67645	-2.6321	1.28294	2.48091	1.72453	2.42724	1.71208	2.16182	-0.153634	0.504704	2.01789	-0.218926	-0.707474	3.58913	2.2672	-0.532425	0.9359	-0.068185	0.158929	-7.11222	-34.8739	amp1036
amp012	-0.735512	0.735512	2.08183	-1.32714	2.24033	-2.37904	1.24145	2.56191	-2.43652	0.950153	2.46624	1.67099	2.35631	1.52841	1.93345	-0.213555	0.433615	1.79047	-0.228214	-0.845468	3.49178	1.96757	-0.391749	0.80279	0.707973	0.599265	-7.14417	-34.8586	amp1037
amp013	-2.23998	2.23998	2.03079	-1.08327	2.36852	-2.25212	1.28712	2.47601	-2.28006	0.870036	2.44667	1.64039	2.27447	1.00744	1.18604	-0.333396	0.329828	1.16128	-0.311812	-0.990362	2.96606	2.20382	-0.722961	1.71232	0.585827	1.44511	-7.15361	-34.9336	amp1038
amp014	-4.94803	4.94803	2.11373	-1.41859	2.24322	-2.41965	1.24145	2.61918	-2.51476	0.993292	2.47602	1.70924	2.39996	1.65197	2.01649	-0.153634	0.447603	1.88902	-0.200349	-0.741972	3.52423	2.23839	-0.591323	2.61382	1.34246	-1.63005	-7.13861	-34.8739	amp1039
amp015	-4.94803	4.94803	2.10735	-1.26617	2.37868	-2.39094	1.28712	2.59054	-2.43652	1.22748	2.4858	1.70924	2.38905	1.71876	2.07878	-0.0937139	0.365528	1.91176	-0.107462	-0.679875	3.50476	2.29601	-0.882775	2.61382	1.34246	-1.63005	-7.17444	-34.8244	amp1040
amp016	-1.69837	1.69837	1.91117	-0.996902	2.25272	-2.08526	1.3328	2.41874	-2.16271	1.01178	2.35864	1.57155	2.13807	-0.224852	-0.225717	-0.692919	0.403002	-0.0819421	-0.720513	-1.39055	1.84971	1.95605	-0.0560977	1.3763	2.48006	-1.18045	-6.72425	-35.1447	amp1042
amp017	0.468064	-0.468064	1.76285	-0.971498	2.2082	-2.04831	1.19577	2.3042	-2.1236	0.561895	2.25104	1.40327	2.00167	-0.128005	-0.184195	-0.662959	0.393865	0.00144487	-0.711224	-1.38365	1.95355	1.82928	-0.387507	0.241511	0.897338	-0.0861814	-6.72847	-35.1376	amp1043
amp018	0.468064	-0.468064	1.72616	-0.90545	2.15312	-2.01212	1.19577	2.24693	-2.04537	0.524918	2.22658	1.37267	1.96348	-0.321699	-0.391807	-0.72288	0.422833	-0.142587	-0.766956	-1.50094	1.86918	1.63913	-0.182135	0.227032	0.946889	-0.113643	-6.74081	-35.1712	amp1046
amp019	-0.885959	0.885959	1.91117	-0.996902	2.25272	-2.08526	1.3328	2.41874	-2.16271	1.01178	2.35864	1.57155	2.13807	-0.224852	-0.225717	-0.692919	0.403002	-0.0819421	-0.720513	-1.39055	1.84971	1.95605	-0.0560977	0.887492	1.79107	-0.324579	-6.71872	-35.1482	amp1047
amp020	-0.885959	0.885959	1.91117	-0.996902	2.25272	-2.08526	1.3328	2.41874	-2.16271	1.01178	2.35864	1.57155	2.13807	-0.224852	-0.225717	-0.692919	0.403002	-0.0819421	-0.720513	-1.39055	1.84971	1.95605	-0.0560977	0.897527	1.43799	0.0616491	-6.71919	-35.1487	amp1048
amp021	0.468064	-0.468064	2.00687	-0.996901	2.25272	-2.1048	1.46982	2.50464	-2.16271	1.11655	2.42711	1.67864	2.22537	-0.244889	-0.267239	-0.72288	0.421676	-0.0592002	-0.729801	-1.39055	1.79129	2.04248	-0.398723	-0.267563	1.34662	-1.10606	-6.70011	-35.1419	amp1049
amp022	0.468064	-0.468064	1.92234	-0.971498	2.2082	-2.06007	1.37847	2.41874	-2.1236	0.722129	2.37331	1.5945	2.14353	-0.378471	-0.45409	-0.75284	0.429363	-0.241135	-0.776244	-1.48024	1.75884	1.84657	-0.0846928	-0.30164	0.787765	0.173516	-6.72025	-35.1612	amp1050
amp023	0.468064	-0.468064	1.92234	-0.971498	2.2082	-2.06007	1.37847	2.41874	-2.1236	0.722129	2.37331	1.5945	2.14353	-0.378471	-0.45409	-0.75284	0.429363	-0.241135	-0.776244	-1.48024	1.75884	1.84657	-0.0846928	-0.274	1.40174	0.262844	-6.723	-35.1589	amp1051
amp024	0.468064	-0.468064	1.96699	-0.991821	2.16511	-2.08514	1.42415	2.44737	-2.1236	1.06725	2.40265	1.64039	2.18717	-0.31502	-0.412568	-0.72288	0.407394	-0.195652	-0.748378	-1.43194	1.7848	1.98486	-0.403005	-0.176216	0.716079	0.106857	-6.71878	-35.1557	amp1052
amp025	0.468064	-0.468064	1.90001	-0.920693	2.21784	-2.04976	1.37847	2.3901	-2.08448	0.70364	2.35374	1.57155	2.1217	-0.368452	-0.474851	-0.75284	0.41426	-0.241135	-0.776244	-1.48024	1.77831	1.85233	0.0886331	0.0325476	-0.141294	0.697243	-6.73156	-35.1603	amp1053
amp026	0.468064	-0.468064	0.568256	-1.20013	1.44805	-1.64472	-0.0831209	1.41654	-2.00625	-0.294738	1.36577	0.087597	0.883189	-0.812611	-1.01464	-0.632999	0.157195	-0.991618	-0.711224	-1.63894	1.3824	0.642276	-0.259041	-0.906644	-1.21181	0.0583695	-6.97	-35.7153	amp1057
amp027	-0.735512	0.735512	1.47417	-1.60658	1.50748	-1.92581	0.739026	2.2183	-2.39741	0.290731	2.02116	1.11259	1.75615	-1.06308	-0.578657	-0.75284	0.579744	-0.620167	-0.80411	-2.05982	1.5187	1.60456	0.371891	0.745215	0.514126	1.06777	-8.03889	-35.2017	amp1060
amp028	-2.23998	2.23998	1.61133	-1.39319	1.88631	-2.08768	0.876051	2.27557	-2.35829	0.450964	2.12387	1.22733	1.90892	0.563279	0.853865	-0.513158	0.506663	0.964185	-0.571894	-1.36985	2.76485	1.62184	-0.466684	2.40007	1.91049	0.125004	-7.84194	-35.0067	amp1061
amp029	0.0347764	-0.0347764	1.69905	-1.34746	1.88796	-2.05607	1.01307	2.33283	-2.31918	0.531081	2.19234	1.34207	1.97439	0.636749	0.833104	-0.453237	0.491947	1.02483	-0.544028	-1.30775	2.79082	1.73132	0.0613398	-0.401585	-1.21791	-0.483169	-7.82639	-35.0075	amp1062
amp030	0.468064	-0.468064	1.68948	-1.36779	1.84302	-2.065	1.01307	2.33283	-2.31918	0.518755	2.17767	1.33442	1.96893	0.70354	0.895388	-0.453237	0.488225	1.08548	-0.53474	-1.28015	2.84274	1.71404	0.102693	-1.07423	0.245957	-0.157118	-7.82694	-34.9989	amp1063
amp031	0.468064	-0.468064	1.54434	-1.65738	1.49094	-1.9619	0.784701	2.27557	-2.43652	0.370848	2.07007	1.18909	1.82162	-1.04638	-0.599419	-0.7828	0.580467	-0.597425	-0.822688	-2.06672	1.52519	1.53541	0.137714	-0.614621	-0.465419	0.74899	-8.03944	-35.1972	amp1072
amp032	0.468064	-0.468064	1.47417	-1.60658	1.50748	-1.92581	0.739026	2.2183	-2.39741	0.290731	2.02116	1.11259	1.75615	-1.06308	-0.578657	-0.75284	0.579744	-0.620167	-0.80411	-2.05982	1.5187	1.60456	0.371891	-0.383824	-0.867839	1.51067	-8.03694	-35.2003	amp1073
amp033	-0.11746	0.11746	1.63844	-1.67262	1.86386	-2.17001	0.739026	2.36147	-2.59299	0.50643	2.12876	1.23498	1.95802	0.863838	1.06148	-0.483197	0.509984	1.26741	-0.525451	-1.25945	3.01798	1.58727	-0.466431	-0.381895	1.18545	-0.388397	-7.90917	-34.9581	amp1074
amp034	-0.102051	0.102051	1.58262	-2.83608	1.10049	-2.15939	0.190928	2.59054	-3.37531	0.475615	2.07007	1.18144	1.91437	1.10762	1.16528	-0.153634	0.286509	1.32806	-0.153905	-1.14216	1.96004	0.820903	-0.712476	-0.0632745	-0.813905	-0.0198923	-8.81833	-35.1864	amp1075
amp035	-0.0874328	0.0874328	1.77401	-1.87077	1.81854	-2.18189	0.784701	2.50464	-2.74945	0.629686	2.23147	1.40327	2.07805	0.456414	0.687776	-0.603039	0.506901	0.77467	-0.618337	-1.41815	2.71293	1.6276	-0.23256	-0.488338	1.60885	-0.0529624	-8.00361	-34.9472	amp1077
amp036	-1.07939	1.07939	0.327423	-1.81488	1.0389	-1.65219	-0.539869	1.41654	-2.39741	-0.935671	1.19459	-0.195425	0.675861	-1.1499	-0.599419	-0.75284	0.444955	-0.779361	-0.757667	-2.27371	1.57711	0.371455	0.291948	0.982335	0.883406	-0.183652	-8.69306	-35.8575	amp1078
amp037	-1.69837	1.69837	0.327423	-1.81488	1.0389	-1.65219	-0.539869	1.41654	-2.39741	-0.935671	1.19459	-0.195425	0.675861	-1.1499	-0.599419	-0.75284	0.444955	-0.779361	-0.757667	-2.27371	1.57711	0.371455	0.291948	1.38664	0.605912	0.655855	-8.69639	-35.8547	amp1079
amp038	-0.208948	0.208948	0.327423	-1.81488	1.0389	-1.65219	-0.539869	1.41654	-2.39741	-0.935671	1.19459	-0.195425	0.675861	-1.1499	-0.599419	-0.75284	0.444955	-0.779361	-0.757667	-2.27371	1.57711	0.371455	0.291948	0.214256	0.209386	0.708419	-8.69667	-35.8569	amp1080
amp039	-0.885959	0.885959	0.190261	-1.84536	1.06436	-1.64159	-0.722568	1.33063	-2.43652	-1.07125	1.09677	-0.356059	0.555829	-1.1833	-0.640941	-0.7828	0.46145	-0.794522	-0.766956	-2.29441	1.57062	0.308072	0.776574	0.953536	-0.442309	1.21137	-8.70556	-35.8528	amp1081
amp040	-0.0735454	0.0735454	0.110515	-1.89617	1.04376	-1.66067	-0.859593	1.27337	-2.47564	-1.14521	1.03808	-0.463148	0.495813	-1.1666	-0.62018	-0.75284	0.459245	-0.77178	-0.757667	-2.29441	1.5836	0.308072	0.387387	-0.206054	0.970085	0.710977	-8.71	-35.8564	amp1082
amp041	0.0347764	-0.0347764	0.327423	-1.81488	1.0389	-1.65219	-0.539869	1.41654	-2.39741	-0.935671	1.19459	-0.195425	0.675861	-1.1499	-0.599419	-0.75284	0.444955	-0.779361	-0.757667	-2.27371	1.57711	0.371455	0.291948	-0.462295	-0.336165	0.303035	-8.69333	-35.8556	amp1083
amp042	-0.254082	0.254082	0.247678	-1.84536	0.970328	-1.64554	-0.631219	1.35927	-2.39741	-1.01579	1.14079	-0.294865	0.610389	-0.986267	-0.45409	-0.692919	0.436154	-0.582264	-0.701935	-2.21851	1.72639	0.486698	2.00182	0.17312	0.228062	0.850938	-8.71611	-35.8389	amp1084
amp043	0.468064	-0.468064	0.21578	-1.87585	0.995189	-1.66027	-0.722568	1.33063	-2.43652	-1.04044	1.11634	-0.333112	0.583109	-1.023	-0.516374	-0.72288	0.441818	-0.627748	-0.720513	-2.24611	1.69394	0.365693	0.231846	-0.797427	-1.79097	1.65617	-8.72083	-35.8469	amp1085
amp044	0.468064	-0.468064	0.196641	-1.88601	0.972132	-1.64757	-0.722568	1.33063	-2.43652	-1.06509	1.10655	-0.363708	0.561285	-0.992946	-0.45409	-0.72288	0.436582	-0.597425	-0.720513	-2.22541	1.72639	0.371455	1.44346	-1.13709	-0.510587	0.71269	-8.72861	-35.8464	amp1086
amp045	-2.23998	2.23998	0.196641	-1.88601	0.972132	-1.64757	-0.722568	1.33063	-2.43652	-1.06509	1.10655	-0.363708	0.561285	-0.992946	-0.45409	-0.72288	0.436582	-0.597425	-0.720513	-2.22541	1.72639	0.371455	1.44346	2.10029	-0.0630318	0.947008	-8.73278	-35.845	amp1087
amp046	0.468064	-0.468064	0.3976	-1.8352	0.993186	-1.65642	-0.44852	1.47381	-2.39741	-0.86788	1.25817	-0.118933	0.741333	-0.812611	-0.288001	-0.632999	0.423412	-0.41549	-0.655492	-2.17711	1.8562	0.550082	1.82375	-0.106232	-0.701866	-1.84466	-8.72278	-35.8414	amp1088
amp047	-0.305664	0.305664	1.63047	-1.75899	1.87204	-2.15493	0.693351	2.3901	-2.67122	0.487941	2.11898	1.23498	1.94711	0.33953	0.563208	-0.573078	0.471887	0.668541	-0.59976	-1.45264	2.60259	1.66218	-0.549637	-0.580877	0.681644	0.109898	-7.96083	-34.9825	amp1091
amp048	-0.33432	0.33432	1.59378	-1.49988	0.999688	-1.44525	1.10442	2.2183	-2.08448	0.296893	2.33418	1.38032	1.72341	-1.14656	-0.661702	-0.662959	0.631282	-0.605006	-0.73909	-2.5635	1.3824	1.40288	0.0549389	0.144407	0.310755	0.117186	-9.93861	-36.3714	amp1092
amp049	0.129558	-0.129558	1.49171	-1.72343	0.965096	-1.50107	0.876051	2.2183	-2.28006	0.210614	2.25593	1.24263	1.65249	-0.45862	-0.184195	-0.662959	0.485842	-0.00613576	-0.590472	-2.21161	1.9211	1.38559	-0.234084	-0.776382	-0.21226	0.304805	-9.69083	-36.2003	amp1093
amp050	0.468064	-0.468064	1.4024	-1.7844	0.921878	-1.51787	0.739026	2.16103	-2.31918	0.13666	2.16789	1.14319	1.58701	-0.742481	-0.412568	-0.75284	0.606333	-0.195652	-0.73909	-2.36341	1.75235	1.02258	-0.678278	-1.15641	0.0518364	-0.254546	-9.75889	-36.2358	amp1094
amp051	0.468064	-0.468064	0.520408	-2.26706	1.05528	-1.8198	-0.631219	1.67425	-2.82768	-0.664507	1.33154	-0.0271415	0.905013	1.1477	1.78812	-0.243515	0.435533	1.72225	-0.0981734	-1.80453	3.55668	0.359931	1.2188	-0.0993094	0.632561	0.676892	-9.21167	-35.8644	amp1095
amp052	0.468064	-0.468064	0.526788	-2.25689	1.08055	-1.82114	-0.631219	1.67425	-2.82768	-0.664507	1.34132	-0.0271415	0.905013	1.07423	1.66355	-0.243515	0.457786	1.66918	-0.126039	-1.84593	3.51774	0.319596	0.447581	-0.00739138	-0.493903	1.69883	-9.2175	-35.8756	amp1096
amp053	-0.278983	0.278983	1.66077	-1.84536	0.697779	-1.51476	1.01307	2.3042	-2.28006	0.370848	2.3244	1.45681	1.7998	-0.648974	-0.0803887	-0.453237	0.591924	-0.0971034	-0.59976	-2.4807	1.86269	1.14935	-0.351822	0.0719113	-0.31847	0.116161	-10.5417	-37.0583	amp1098
amp054	0.0167227	-0.0167227	1.71659	-2.50076	0.77762	-1.81237	0.647677	2.56191	-2.94503	0.863873	2.31951	1.44916	1.9362	0.85048	1.45594	0.625333	-0.121636	1.0779	0.802825	-1.61824	0.979992	1.09749	-0.562006	-0.385249	0.169431	0.844641	-12.5664	-38.0383	amp1101
amp055	-0.365181	0.365181	1.81867	-2.46012	0.777493	-1.81627	0.784701	2.61918	-2.90592	0.956315	2.39776	1.57155	2.02895	0.780349	1.35213	0.625333	-0.110361	1.02483	0.774959	-1.61134	0.902107	1.35102	-1.00831	0.367817	0.707067	-0.190255	-12.57	-38.0011	amp1102
amp056	-0.885959	0.885959	1.88884	-2.8056	0.722664	-1.9622	0.693351	2.79098	-3.21884	1.02411	2.52004	1.62509	2.12716	1.66533	1.80888	0.924936	-0.221409	1.77531	1.13722	-1.39745	1.38889	1.14935	-0.872474	0.994602	0.0723711	-0.94149	-12.8839	-38.3392	amp1104
amp057	-1.07939	1.07939	0.188666	-2.35851	-0.0146778	-1.45782	-0.996618	1.18746	-2.47564	-0.14683	0.578332	-0.24132	0.523093	-0.445262	-1.74128	0.924936	-1.59997	-1.64355	0.858557	-1.24565	0.597058	-0.39491	1.94163	1.41478	-0.441669	0.957686	-14.7626	-39.6496	amp1106
amp058	-1.17318	1.17318	0.0929713	-2.37883	0.0253053	-1.50096	-1.13364	1.13019	-2.51476	-0.257761	0.500077	-0.363708	0.457621	-0.251568	-1.65824	1.19458	-1.69357	-1.57533	1.05362	-1.15596	0.746337	-0.469818	2.5685	1.64106	0.899121	0.988771	-14.7002	-39.596	amp1107
amp059	-0.806311	0.806311	0.565066	-2.53125	0.113592	-1.54214	-0.676894	1.55971	-2.71034	0.198288	0.857116	0.179387	0.877733	0.426358	-1.49215	1.7039	-1.81417	-1.41613	1.46232	-0.817869	1.2461	-0.135614	2.01552	0.97406	0.266701	0.653496	-14.4873	-39.4508	amp1108
amp060	-0.51668	0.51668	1.41994	-2.79544	0.0228668	-1.71542	0.236602	2.3042	-2.94503	0.882362	1.51739	1.17379	1.6634	1.7054	-0.225717	2.12335	-1.58773	-0.370006	2.00106	-0.252092	1.97302	0.342645	-0.452523	0.433821	-0.483314	1.08803	-14.5342	-39.1156	amp1109
amp061	-1.69837	1.69837	1.841	-1.444	1.02959	-1.55257	1.42415	2.3901	-2.04537	0.94399	2.46624	1.67099	1.97985	0.426358	0.853865	0.445571	-0.0405613	0.630638	0.310527	-1.79073	1.90812	1.40864	-0.477184	1.46368	0.955612	0.487601	-11.9031	-37.5917	amp1113
amp062	-1.69837	1.69837	1.81229	-1.4948	1.09857	-1.56373	1.3328	2.3901	-2.1236	0.919339	2.44178	1.62509	1.95257	0.48313	0.874626	0.475531	-0.0679594	0.668541	0.347681	-1.76313	1.94057	1.2934	-0.428263	1.41283	0.476809	-0.217423	-11.9189	-37.6017	amp1114
amp063	0.468064	-0.468064	1.82186	-1.63706	0.972709	-1.56627	1.28712	2.41874	-2.20183	0.94399	2.44667	1.64039	1.96893	0.473112	0.853865	0.415611	-0.0643657	0.668541	0.347681	-1.82523	1.96004	1.42593	-0.573361	-0.0883949	-0.698956	-0.62002	-11.9625	-37.6311	amp1115
amp064	0.468064	-0.468064	1.84578	-1.55069	0.980071	-1.56719	1.37847	2.41874	-2.1236	0.956315	2.46624	1.67099	1.9853	0.399642	0.833104	0.415611	-0.0532101	0.607896	0.310527	-1.81833	1.87567	1.4605	-0.283786	-0.838929	-0.0304665	0.00919967	-11.9414	-37.6069	amp1116
amp065	-0.885959	0.885959	1.79793	-1.58117	1.00357	-1.55412	1.28712	2.3901	-2.16271	0.913176	2.432	1.61744	1.94165	0.48313	0.916149	0.445571	-0.0625438	0.668541	0.347681	-1.79073	1.94057	1.36255	-0.0926441	0.916994	-0.375626	0.189851	-11.9467	-37.6131	amp1119
amp066	-4.94803	4.94803	1.72776	-1.67262	0.985503	-1.59593	1.1501	2.36147	-2.24094	0.845385	2.36842	1.52565	1.89255	0.610033	0.978432	0.505492	-0.105256	0.751928	0.431279	-1.77003	2.04442	1.25883	-0.255391	2.67907	1.32668	-1.62986	-11.9986	-37.6614	amp1121
amp067	0.468064	-0.468064	1.75647	-1.66246	1.00759	-1.58141	1.19577	2.3901	-2.24094	0.870036	2.39287	1.5639	1.91437	0.720237	1.08224	0.565412	-0.105681	0.858057	0.477722	-1.72863	2.13528	1.0802	-0.438267	-0.580674	-1.07869	0.68592	-11.9989	-37.6797	amp1124
amp068	0.468064	-0.468064	1.76444	-1.6777	0.974458	-1.58518	1.19577	2.3901	-2.24094	0.882362	2.39776	1.57155	1.91983	0.696861	1.01995	0.535452	-0.119195	0.812573	0.477722	-1.73553	2.09634	1.09749	-0.59427	0.228167	0.872096	-0.0842356	-12.0069	-37.6819	amp1125
amp069	-1.3373	1.3373	1.75009	-1.67262	0.985503	-1.58483	1.19577	2.3901	-2.24094	0.870036	2.38798	1.5486	1.90892	0.553261	0.93691	0.475531	-0.0968922	0.714025	0.394125	-1.78383	1.986	1.39136	-0.33206	0.97572	0.311719	0.521404	-11.9975	-37.6475	amp1126
amp070	0.468064	-0.468064	1.84738	-1.35254	1.13262	-1.51088	1.46982	2.3901	-2.00625	0.950153	2.47602	1.68629	1.96893	0.423018	0.791582	0.535452	-0.0580992	0.592734	0.319815	-1.72863	1.94057	1.21273	-0.932628	0.0940717	0.883489	-0.000929026	-11.8153	-37.6211	amp1127
amp071	0.468064	-0.468064	-0.122342	0.237688	1.82981	-1.7458	-0.539869	0.328435	-0.911003	-0.504273	0.226184	-0.891505	0.272117	-1.90798	-1.96966	-0.7828	-0.0436525	-1.90888	-0.757667	-1.63204	-0.739966	0.601941	1.12201	-1.08296	-1.0542	-0.502934	-12.5428	-41.4817	amp1150
amp072	-1.69837	1.69837	1.64004	-2.60238	0.126225	-1.68998	0.556327	2.3901	-2.78857	1.32608	1.69347	1.43386	1.83799	1.57182	-0.433329	2.45291	-1.73871	-0.377587	2.07537	-0.245192	1.70692	0.555844	-0.727533	1.76553	0.906375	-1.88883	-14.7422	-39.1056	amp1151
amp073	0.468064	-0.468064	1.10734	-0.763194	0.541085	-1.11382	0.739026	1.302	-1.1457	0.820734	1.03319	0.898416	1.17781	-1.83785	-1.96966	-0.513158	-0.442475	-1.96952	-0.413987	-1.74933	-0.551744	0.342645	-0.501089	0.234401	0.566324	-1.82657	-15.1828	-40.3411	amp1152
amp074	-1.07939	1.07939	1.19346	-2.94786	0.12114	-1.72351	-0.0831209	2.24693	-3.14061	-0.0235733	1.55652	0.875468	1.48335	1.54844	-0.184195	1.94358	-1.4248	0.0999931	1.89888	-0.590178	2.30403	0.158256	0.0167042	1.25223	-0.000834425	-2.12234	-13.3422	-39.1953	amp1153
amp075	-3.86481	3.86481	-0.385503	-2.4906	0.119619	-1.45855	-1.68174	0.90112	-2.67122	-0.572064	0.0745648	-0.9527	0.0538763	-1.28349	-2.23955	0.32573	-1.55853	-2.34855	0.282661	-1.70793	0.47374	-0.68878	0.927804	4.06706	3.21592	-1.24217	-13.1219	-39.6594	amp1154
amp076	-3.86481	3.86481	1.27799	-3.00374	-0.0294572	-1.75702	0.00822827	2.3042	-3.14061	0.068869	1.39512	0.982557	1.56519	1.78889	-0.537135	2.33307	-1.7205	-0.279039	2.14039	-0.196894	1.57711	0.238926	0.17499	3.01413	0.552938	-0.986043	-13.6494	-39.2103	amp1155
amp077	-2.62685	2.62685	0.349752	-2.65826	-0.103336	-1.52062	-0.859593	1.47381	-2.74945	-0.880205	0.646805	-0.0730371	0.703141	0.0289528	-1.59596	1.52414	-1.9285	-1.59049	1.3973	-1.14906	1.18768	-0.383386	0.591351	3.80724	1.21557	-1.53089	-13.5539	-39.7019	amp1156
amp078	-2.78159	2.78159	1.25726	-2.9885	0.0116136	-1.76138	-0.0374459	2.27557	-3.14061	0.0503808	1.38045	0.951961	1.54337	2.35327	-0.142672	2.69259	-1.71939	0.198541	2.50265	-0.031301	2.42735	0.210115	-0.300515	2.87879	1.6027	-1.69044	-14.0142	-39.1822	amp1157
amp079	-1.07939	1.07939	1.49012	-2.92754	0.175904	-1.81199	0.282277	2.47601	-3.14061	0.290731	1.99671	1.19674	1.75615	1.53509	0.147985	1.76382	-1.09735	0.357735	1.73169	-0.997262	1.86269	0.452126	-0.113646	1.07189	0.611171	-2.16303	-13.1956	-39.0239	amp1158
amp080	0.468064	-0.468064	-0.0457858	-0.412631	1.01159	-1.2446	-0.631219	0.385703	-1.06747	-0.313226	0.196838	-0.54729	0.217556	-2.21856	-1.61672	-0.7828	0.625852	-1.68904	-0.869131	-1.95632	-0.876264	0.0833481	-0.692985	-0.660001	-1.80947	0.246523	-14.8928	-40.8025	amp1159
amp081	0.468064	-0.468064	-0.0824694	-0.356744	1.03623	-1.24019	-0.631219	0.357069	-1.02835	-0.34404	0.167492	-0.593185	0.18482	-2.21522	-1.65824	-0.842721	0.690013	-1.65113	-0.906285	-1.90113	-0.921697	0.0775859	-0.459907	-0.370416	-0.789932	0.518589	-14.87	-40.8247	amp1160
amp082	0.468064	-0.468064	-0.068115	-0.290696	1.07796	-1.24256	-0.585544	0.357069	-0.989235	-0.331715	0.182166	-0.570238	0.201189	-2.24193	-1.59596	-0.962562	0.907506	-1.56775	-0.999172	-1.85973	-0.993091	0.135207	-0.48841	-0.122729	-0.824956	0.809096	-14.8553	-40.8703	amp1161
amp083	0.468064	-0.468064	1.13764	-1.08327	0.464192	-1.16202	0.647677	1.44517	-1.41951	0.839222	1.06254	0.929013	1.21601	-1.85789	-1.88661	-0.573078	-0.410151	-1.93162	-0.423276	-1.81833	-0.571215	0.238926	-0.423349	-0.46651	-1.42642	0.473044	-15.2039	-40.2028	amp1162
amp084	0.118638	-0.118638	0.174312	-2.07907	0.356717	-1.4432	-0.905268	1.15883	-2.35829	-0.140667	0.319112	-0.279567	0.506725	-2.06494	-2.0527	-0.303436	-0.694305	-2.27275	-0.348967	-1.94252	-0.48684	-0.239332	1.01022	-0.683083	0.451169	0.19285	-13.9447	-40.1092	amp1165
amp085	0.0668717	-0.0668717	1.14083	0.66446	1.32126	-1.55328	0.921725	0.757949	-0.246032	0.642012	1.05764	0.668939	1.28148	0.479791	1.39366	-1.05244	1.22954	1.39628	-1.17566	-0.817869	-1.00607	1.28187	-0.650711	-0.477756	0.203972	-0.0531901	-17.525	-49.4472	amp1190
amp086	-0.33432	0.33432	1.21898	0.923571	1.38797	-1.38563	1.05875	0.70068	-0.0504524	0.81457	1.08699	0.768378	1.29785	0.392963	1.22757	-0.992522	1.12325	1.18402	-1.10135	0.624173	-0.941168	1.27035	-0.602385	0.187001	-0.0807533	0.226968	-18.4483	-50.4517	amp1191
amp087	-0.51668	0.51668	1.03556	0.00397984	0.748483	-2.06712	0.921725	0.958389	-0.519844	0.401661	1.11144	0.500656	1.37423	0.225986	0.750059	-1.29212	1.28882	0.956605	-1.38001	-0.666075	-1.1229	1.18968	-0.0826421	0.52004	0.0140104	0.170912	-15.1353	-49.1203	amp1192
amp088	0.468064	-0.468064	0.652786	0.613654	1.37483	-1.81474	0.327952	0.442972	-0.324264	0.130497	0.769079	0.00345496	0.948661	0.736935	1.31061	-1.02248	1.0432	1.63886	-1.04561	-0.348688	-0.928187	1.05139	-0.498216	-0.734768	0.495677	-0.479944	-17.8017	-51.0894	amp1193
amp089	-1.3373	1.3373	-1.69652	0.628895	0.265589	-0.278888	-1.91011	-1.50416	0.418939	-1.68754	-1.44652	-2.10773	-1.41379	0.145837	0.916149	-0.662959	0.838465	1.01725	-0.748378	0.313685	-0.843812	-1.36295	2.38952	1.24637	0.697879	-0.109437	-20.7153	-42.4861	amp1195
amp090	-0.305664	0.305664	-1.59764	0.618734	0.251532	-0.262171	-1.77309	-1.41826	0.418939	-1.59509	-1.37316	-1.98535	-1.33195	0.0823855	0.833104	-0.692919	0.828133	0.941444	-0.757667	0.244688	-0.850302	-1.3399	1.31867	0.254447	0.602853	0.677355	-20.7219	-42.4786	amp1196
amp091	-1.69837	1.69837	-1.74756	0.578089	0.248774	-0.271629	-2.00146	-1.53279	0.379822	-1.73068	-1.48565	-2.16893	-1.45744	0.152516	0.916149	-0.692919	0.848674	1.03241	-0.766956	0.320585	-0.856793	-1.32838	2.55399	1.44883	0.900589	0.248418	-20.7353	-42.4911	amp1197
amp092	-2.62685	2.62685	-1.43177	0.760991	0.234752	-0.214131	-1.49904	-1.36099	0.575403	-1.4287	-1.26066	-1.77117	-1.20646	-0.00778209	0.791582	-0.7828	0.899498	0.89596	-0.831976	0.20329	-0.902226	-1.20161	2.4358	2.38918	0.886069	0.562935	-20.7367	-42.4936	amp1198
amp093	0.468064	-0.468064	-1.234	0.771153	0.144904	-0.164878	-1.17932	-1.21782	0.653635	-1.24381	-1.11883	-1.51109	-1.04824	-0.128005	0.625492	-0.7828	0.854589	0.736766	-0.813399	0.0514957	-0.889245	-1.20737	2.86197	0.224467	1.0416	0.851454	-20.7317	-42.4636	amp1199
amp094	-0.208948	0.208948	-1.21326	0.816878	0.693178	-0.514786	-1.49904	-1.16055	0.301591	-1.07742	-0.991661	-1.64878	-0.922749	0.947326	2.28639	-0.75284	1.11666	2.03305	-0.822688	2.3353	-0.785398	-0.44677	0.178616	0.202208	0.927475	0.0738533	-21.5928	-44.5886	amp1211
amp095	0.183006	-0.183006	1.10096	1.10647	1.15962	-1.05916	1.10442	0.50024	0.262475	0.777594	0.901134	0.699536	1.10143	0.0389715	1.06148	-1.02248	1.19093	0.956605	-1.12921	0.175691	-0.960639	1.12053	-0.420378	-0.990679	-0.797392	-0.753977	-18.9317	-49.5814	amp1212
amp096	-0.365181	0.365181	-0.399857	0.735588	-0.00376209	-0.0360653	-0.174471	-0.645131	0.731866	-0.448808	-0.507458	-0.470797	-0.366236	-0.502034	0.58397	-0.7828	1.09613	0.494186	-0.924863	-0.224493	-0.96713	-0.919266	0.35183	0.370545	-0.439061	-0.291047	-20.8003	-42.8586	amp1216
amp097	-1.3373	1.3373	-0.399857	0.735588	-0.00376209	-0.0360653	-0.174471	-0.645131	0.731866	-0.448808	-0.507458	-0.470797	-0.366236	-0.502034	0.58397	-0.7828	1.09613	0.494186	-0.924863	-0.224493	-0.96713	-0.919266	0.35183	1.43673	0.056247	0.0652918	-20.8003	-42.8625	amp1217
amp098	-0.254082	0.254082	-1.64708	0.197043	0.43033	-0.620876	-2.22984	-1.30372	-0.128685	-1.69986	-1.33403	-2.19952	-1.2883	0.666805	1.95421	-0.72288	1.12068	1.85112	-0.80411	0.996758	-0.882754	-1.15551	0.546466	0.198344	-1.69474	-0.632761	-20.4311	-43.4867	amp1218
amp099	0.468064	-0.468064	-0.460464	0.522202	0.559017	-0.546701	-0.676894	-0.50196	0.106011	-0.559738	-0.458548	-0.807364	-0.311676	0.112441	1.89193	-1.14232	1.64053	1.72225	-1.25925	0.548276	-1.20078	-0.337289	0.496197	-0.641613	-0.462517	-1.04824	-19.2797	-43.5933	amp1219
amp100	-0.7699	0.7699	0.874479	-0.295777	0.722483	-1.06694	0.556327	0.929755	-0.793655	0.598872	0.67126	0.607745	0.948661	-2.09165	-1.42987	-0.842721	0.783883	-1.47678	-0.989883	-1.85973	-1.01256	0.348407	2.43925	0.896557	2.17782	-0.165302	-16.0275	-40.8536	amp1223
amp101	-0.692527	0.692527	0.514029	-0.651419	0.737787	-1.16657	0.00822827	0.843852	-1.1457	0.241428	0.588114	0.171738	0.675861	-1.62746	-1.49215	-0.123674	-0.395108	-1.61323	-0.25608	-1.76313	-0.454388	-0.00308418	1.82035	1.41131	0.232365	0.356469	-15.8178	-40.5239	amp1224
amp102	0.0514413	-0.0514413	1.69267	-0.49392	0.592802	-1.07858	1.5155	1.61698	-0.911002	1.38155	1.31197	1.61744	1.6634	-2.05826	-1.88661	-0.632999	-0.0222514	-1.96952	-0.664781	-1.90113	-0.785398	0.388742	-0.651598	-1.11158	-0.119723	0.666041	-16.0853	-40.0342	amp1225
amp103	-0.735512	0.735512	0.00844111	-0.90037	0.955088	-1.33189	-0.722568	0.643412	-1.49774	-0.282411	0.0892374	-0.447849	0.299397	-1.44044	-1.99042	0.29577	-1.18061	-1.93162	0.226929	-1.76313	-0.162319	-0.360337	-0.194595	0.878415	-0.145059	0.934178	-16.41	-40.0564	amp1226
amp104	0.468064	-0.468064	0.407169	0.684782	0.793979	-0.870875	0.510652	0.242532	0.106011	0.13666	0.250638	0.179387	0.479444	-1.33692	-0.391807	-1.05244	1.22768	-0.392748	-1.12921	-1.07316	-1.10992	-0.112565	0.347353	-1.17878	-2.1535	1.14884	-17.6253	-41.9689	amp1227
amp105	-0.133724	0.133724	0.901592	0.694943	0.750006	-0.797188	1.1501	0.614778	0.145127	0.623523	0.637023	0.829573	0.910469	-1.39369	-0.640941	-0.992522	1.04464	-0.559522	-1.01775	-1.21115	-1.03203	0.0660616	-0.328176	-0.925853	-0.112393	0.445502	-17.7525	-41.7378	amp1228
amp106	0.468064	-0.468064	0.419928	0.329139	0.0607664	-0.224392	0.693351	0.242532	0.262475	0.272243	0.201729	0.523603	0.424885	-0.371792	0.750059	-1.02248	1.30802	0.615476	-1.11064	0.403382	-1.09694	-0.671493	-0.587368	-0.441005	-0.823464	0.0656499	-21.5108	-43.1631	amp1229
amp107	0.468064	-0.468064	0.437472	0.283413	0.049678	-0.217275	0.693351	0.271166	0.223359	0.290731	0.211511	0.546551	0.435796	-0.375131	0.729298	-1.02248	1.29386	0.592734	-1.10135	0.403382	-1.09045	-0.665731	-0.433752	-0.614623	-0.738072	0.884988	-21.5231	-43.1836	amp1230
amp108	-0.473865	0.473865	-0.0314322	1.11663	0.295681	0.0280749	0.00822827	-0.645131	0.88833	0.0935206	-0.253129	-0.164828	-0.0879802	0.2694	1.22757	-0.692919	0.932765	1.09306	-0.813399	0.762167	-0.726985	0.0257266	-0.368153	0.436205	1.74609	-0.0801982	-21.425	-45.9842	amp1231
amp109	-0.735512	0.735512	-0.195708	0.8372	0.391066	-0.13186	-0.402845	-0.645131	0.536287	-0.109853	-0.341166	-0.432551	-0.191644	0.286097	1.06148	-0.7828	0.93286	1.08548	-0.859842	0.831164	-0.739966	-0.101041	0.616676	0.842636	-1.08654	-0.241453	-21.405	-46.2539	amp1233
amp110	-1.85312	1.85312	-0.903849	0.227527	0.133148	-0.350309	-0.996618	-0.7024	0.106012	-0.966485	-0.786242	-1.12863	-0.677229	0.279418	1.18604	-0.603039	0.964691	1.16128	-0.776244	0.70007	-0.863283	-1.04603	3.21357	2.22109	0.886556	-0.162318	-21.3664	-42.9497	amp1234
amp111	-0.305664	0.305664	-0.0489756	0.58317	0.884775	-0.839415	-0.220146	-0.10108	-0.0504524	-0.251598	-0.0574909	-0.379007	0.135716	0.222646	1.89193	-0.992522	1.48417	1.64644	-1.11992	0.769067	-1.10343	-0.210522	0.699127	0.289032	-0.0797524	0.558755	-20.125	-43.875	amp1235
amp112	0.468064	-0.468064	-1.12554	0.232607	0.424699	-0.661776	-1.54472	-0.90284	-0.0895685	-1.23149	-0.93297	-1.60288	-0.840909	0.423018	2.07878	-0.932602	1.34066	1.78289	-1.01775	0.810465	-1.03203	-0.913504	-0.245324	-0.954226	-0.570132	0.86947	-20.1086	-43.49	amp1236
amp113	-0.278983	0.278983	0.228539	0.827039	0.939851	-0.716389	0.190928	0.0134573	0.145127	0.0380546	0.123474	-0.0500898	0.337589	0.205948	1.95421	-0.992522	1.51457	1.71467	-1.0549	0.727668	-1.058	0.0660616	0.341675	0.0241044	0.137455	0.287921	-20.1239	-44.2183	amp1238
amp114	-3.40057	3.40057	-0.680562	0.349461	0.30937	-0.500331	-0.905268	-0.645131	0.106011	-0.775437	-0.61995	-1.00624	-0.491724	0.0222738	1.4767	-1.05244	1.37043	1.25983	-1.11992	0.575875	-1.10343	-0.631158	0.365176	3.13336	-0.166472	-0.964769	-20.4942	-43.6056	amp1239
amp115	-1.4435	1.4435	-1.02187	0.227527	0.30161	-0.557918	-1.40769	-0.874206	-0.0113363	-1.10823	-0.874279	-1.4346	-0.775437	0.2694	1.72584	-0.932602	1.29425	1.52515	-0.999172	0.734568	-1.01905	-0.878931	0.362741	1.70312	1.01538	0.704008	-20.385	-43.54	amp1240
amp116	-0.735512	0.735512	-1.0761	0.197043	0.371824	-0.610488	-1.49904	-0.874206	-0.0895685	-1.16986	-0.898733	-1.51874	-0.802717	0.289437	1.7466	-0.902641	1.30172	1.56306	-1.00846	0.755267	-1.02554	-0.884693	0.74027	0.750488	2.19085	-0.0495641	-20.3814	-43.5478	amp1241
amp117	-2.23998	2.23998	-1.1064	0.17164	0.334056	-0.595227	-1.54472	-0.90284	-0.0895685	-1.19451	-0.928079	-1.54934	-0.835453	0.329511	1.78812	-0.902641	1.28277	1.59338	-0.989883	0.775966	-1.01256	-0.936552	0.0321732	1.64713	2.94384	-1.14019	-20.3786	-43.5411	amp1242
amp118	0.468064	-0.468064	-0.377528	0.430751	0.204408	-0.406792	-0.44852	-0.473326	0.262475	-0.461133	-0.419421	-0.623783	-0.268028	0.0389715	1.78812	-0.992522	1.37587	1.30531	-1.09206	0.43098	-1.08396	-0.746401	-0.350107	-0.75271	-1.20111	0.340312	-20.1256	-43.3892	amp1243
amp119	0.468064	-0.468064	-0.377528	0.430751	0.204408	-0.406792	-0.44852	-0.473326	0.262475	-0.461133	-0.419421	-0.623783	-0.268028	0.0389715	1.78812	-0.992522	1.37587	1.30531	-1.09206	0.43098	-1.08396	-0.746401	-0.350107	-0.683526	0.234218	0.659416	-20.1283	-43.3852	amp1244
amp120	0.468064	-0.468064	-0.34882	0.430751	0.259102	-0.470229	-0.402845	-0.416057	0.223359	-0.461133	-0.380293	-0.600834	-0.22438	-0.0344984	1.70507	-1.05244	1.428	1.25225	-1.14779	0.417181	-1.1229	-0.602348	-0.11157	-0.739629	-1.20249	0.338831	-20.1617	-43.4322	amp1245
amp121	0.468064	-0.468064	-0.334465	0.476477	0.269046	-0.434385	-0.402845	-0.444691	0.262475	-0.436482	-0.380293	-0.577887	-0.22438	-0.0478566	1.68431	-1.02248	1.40301	1.22193	-1.12921	0.368883	-1.10992	-0.654207	-0.505109	-1.12825	-0.521191	0.860562	-20.1625	-43.4083	amp1246
amp122	-0.885959	0.885959	-1.21805	0.354542	0.43046	-0.279051	-1.81877	-1.16055	0.027779	-1.0959	-1.06013	-1.66408	-1.04278	0.92061	1.80888	-0.603039	0.85589	1.74499	-0.683358	1.56253	-0.623138	-0.0952786	1.63683	0.887808	-0.463521	1.07263	-21.775	-46.5553	amp1247
amp123	-0.169123	0.169123	-1.15744	0.405348	0.447104	-0.273686	-1.72741	-1.13191	0.0668951	-1.04044	-1.01612	-1.59524	-0.993677	0.893894	1.80888	-0.573078	0.867293	1.72983	-0.683358	1.54184	-0.629629	-0.129851	1.73943	0.0781973	-0.642224	0.606192	-21.7833	-46.5308	amp1248
amp124	-0.735512	0.735512	-1.21964	0.379945	0.410186	-0.25362	-1.77309	-1.16055	0.0668951	-1.08974	-1.06992	-1.65643	-1.04824	0.927289	1.80888	-0.573078	0.856452	1.76015	-0.683358	1.55564	-0.623138	-0.296954	0.650045	0.77461	-0.499069	0.922967	-21.7792	-46.5142	amp1249
amp125	-0.169123	0.169123	-0.863977	0.537444	0.35523	-0.150717	-1.31634	-1.01738	0.262475	-0.73846	-0.825369	-1.22807	-0.780893	0.766991	1.7466	-0.662959	0.957565	1.66918	-0.766956	1.52114	-0.675061	-0.0779921	-0.409241	0.0690023	-0.114633	0.711554	-21.8536	-46.5875	amp1250
amp126	-1.15676	1.15676	-1.7045	0.705104	0.317181	-0.301649	-1.91011	-1.53279	0.458054	-1.69986	-1.45141	-2.13833	-1.41925	0.132479	0.874626	-0.662959	0.795636	0.986927	-0.729801	0.230888	-0.830831	-1.39176	1.47916	1.44272	1.17288	0.22488	-20.6256	-42.4111	amp1251
amp127	-0.615154	0.615154	-1.59764	0.618734	0.251532	-0.262171	-1.77309	-1.41826	0.418939	-1.59509	-1.37316	-1.98535	-1.33195	0.0823855	0.833104	-0.692919	0.828133	0.941444	-0.757667	0.244688	-0.850302	-1.3399	1.31867	0.608858	1.61601	0.316606	-20.7222	-42.4806	amp1252
amp128	-0.735512	0.735512	0.692659	0.771152	0.19644	-0.13541	1.24145	0.328435	0.614519	0.494104	0.387585	0.913714	0.632213	-0.565485	0.293313	-0.962562	1.23168	0.380477	-1.07348	0.092894	-1.07098	-0.510153	0.199155	0.846746	1.18704	0.333903	-21.5083	-42.6806	amp1253
amp129	0.468064	-0.468064	-0.592841	0.0497053	0.0961841	-0.313874	-0.768243	-0.444691	-0.0504524	-0.393343	-0.551476	-0.761468	-0.41534	-0.134685	0.833104	-0.932602	1.10625	0.751928	-1.01775	0.541376	-1.03203	-0.884693	0.259609	-0.0532792	-0.771518	-1.18941	-22.0048	-43.889	amp1255
amp130	0.468064	-0.468064	-0.592841	0.0497053	0.0961841	-0.313874	-0.768243	-0.444691	-0.0504524	-0.393343	-0.551476	-0.761468	-0.41534	-0.134685	0.833104	-0.932602	1.10625	0.751928	-1.01775	0.541376	-1.03203	-0.884693	0.259609	0.144129	-0.55168	-0.706389	-22.0075	-43.8894	amp1256
amp131	0.468064	-0.468064	-0.573702	0.0598663	0.0551753	-0.311575	-0.722568	-0.444691	-0.0113363	-0.38718	-0.536804	-0.738521	-0.398972	-0.144703	0.812343	-0.932602	1.11129	0.751928	-1.01775	0.548276	-1.03203	-0.85012	1.32403	-0.145458	-2.10341	-0.859933	-22.0116	-43.8759	amp1257
amp132	0.468064	-0.468064	-0.71246	0.0446247	0.145217	-0.346327	-0.950943	-0.530594	-0.0895677	-0.522762	-0.634623	-0.914453	-0.508092	-0.00778209	0.957671	-0.902641	1.08631	0.888379	-0.980595	0.658671	-1.00607	-0.93079	0.956419	0.135258	2.64134	-0.839542	-21.9842	-43.9134	amp1258
amp133	-0.976227	0.976227	-0.670992	0.0954307	0.107449	-0.289227	-0.859593	-0.530594	-0.0113371	-0.467296	-0.61995	-0.85326	-0.491724	-0.0311589	0.93691	-0.872681	1.10043	0.873218	-0.989883	0.644872	-1.01256	-0.896217	0.856403	1.10516	-0.90281	0.510918	-21.9857	-43.9382	amp1259
amp134	0.468064	-0.468064	-0.51469	-0.00618181	0.0696816	-0.302167	-0.676894	-0.358789	-0.0895685	-0.319389	-0.492785	-0.662028	-0.349868	-0.211494	0.750059	-0.932602	1.12726	0.683702	-1.03633	0.493078	-1.04501	-0.867406	0.146797	-0.654631	0.200418	0.377739	-21.9957	-43.8671	amp1260
amp135	0.468064	-0.468064	-0.89747	0.024302	0.172025	-0.362948	-1.17932	-0.645131	-0.128684	-0.695321	-0.766678	-1.13628	-0.655405	0.169213	1.14452	-0.842721	1.04666	1.05515	-0.924863	0.789766	-0.96713	-0.925028	2.40657	0.0398469	0.674106	1.30409	-21.9841	-43.8869	amp1261
amp136	-0.615154	0.615154	-1.4206	0.197043	0.313986	-0.450176	-1.81877	-1.10328	-0.0504524	-1.213	-1.14817	-1.79412	-1.08097	0.730256	1.62203	-0.632999	0.889804	1.54789	-0.720513	1.19685	-0.824341	-1.13247	2.03986	0.697586	1.15167	0.249307	-21.9708	-43.8972	amp1262
amp137	0.468064	-0.468064	-0.525855	-0.0722294	0.0276788	-0.339929	-0.676894	-0.330154	-0.128685	-0.337877	-0.487894	-0.684976	-0.344412	-0.214834	0.729298	-0.962562	1.12269	0.653379	-1.04561	0.479278	-1.0515	-0.896217	1.95911	-0.544672	-1.55618	1.08825	-21.9707	-43.8124	amp1263
amp138	-10.3641	10.3641	-0.886305	0.0395436	0.194816	-0.376421	-1.17932	-0.645131	-0.128684	-0.689158	-0.756896	-1.12863	-0.644492	0.179232	1.14452	-0.842721	1.03374	1.05515	-0.915574	0.789766	-0.960639	-0.994174	2.73053	5.86361	-1.70414	-0.704602	-21.9819	-43.8724	amp1264
amp139	-1.69837	1.69837	-0.927773	0.00906038	0.206787	-0.425042	-1.22499	-0.645131	-0.1678	-0.73846	-0.77646	-1.18983	-0.666316	0.256042	1.16528	-0.812761	0.980908	1.0779	-0.869131	0.824265	-0.928187	-1.0518	3.47487	1.36646	0.777712	1.13453	-21.9643	-43.8001	amp1265
amp140	0.468064	-0.468064	-0.89747	0.024302	0.172025	-0.362948	-1.17932	-0.645131	-0.128684	-0.695321	-0.766678	-1.13628	-0.655405	0.169213	1.14452	-0.842721	1.04666	1.05515	-0.924863	0.789766	-0.96713	-0.925028	2.40657	-0.591409	-1.34982	1.67388	-21.9888	-43.8856	amp1266
amp141	-0.615154	0.615154	-0.875141	0.024302	0.172026	-0.390464	-1.13364	-0.616497	-0.128685	-0.676832	-0.742223	-1.11333	-0.628125	0.175893	1.14452	-0.842721	1.0331	1.04757	-0.915574	0.782866	-0.960639	-0.988412	1.48637	0.643461	0.228159	0.850684	-21.9784	-43.858	amp1267
amp142	0.468064	-0.468064	0.766025	0.943893	0.0711243	-0.00849924	1.42415	0.242532	0.88833	0.685152	0.382694	0.974908	0.626757	-0.468639	0.625492	-0.872681	1.03518	0.388057	-0.934151	-0.162396	-0.97362	-0.285429	0.0138357	-0.364611	-2.23404	1.76043	-21.2653	-42.2589	amp1269
amp143	-0.254082	0.254082	0.507649	0.893087	0.054345	-0.0160681	1.10442	0.0707258	0.849214	0.438638	0.187056	0.66129	0.408517	-0.435243	0.58397	-0.812761	0.977641	0.388057	-0.896997	-0.141697	-0.947659	-0.412197	2.06497	0.166704	-0.0246407	1.15167	-21.2747	-42.2347	amp1270
amp144	0.468064	-0.468064	0.569851	0.847362	0.0440695	-0.01586	1.1501	0.127995	0.810098	0.494104	0.231075	0.730133	0.457621	-0.418545	0.604731	-0.7828	0.959323	0.395638	-0.869131	-0.141697	-0.928187	-0.47558	1.21722	-0.474912	-0.793028	1.46355	-21.2881	-42.2439	amp1271
amp145	0.468064	-0.468064	0.536357	0.83212	0.0240533	-0.00456946	1.10442	0.0993602	0.810098	0.46329	0.201729	0.691886	0.424885	-0.431904	0.58397	-0.7828	0.960345	0.388057	-0.869131	-0.155496	-0.928187	-0.469818	1.34579	-0.246766	-1.35052	1.61905	-21.3017	-42.2525	amp1272
amp146	-0.885959	0.885959	0.657571	0.943893	0.0711237	-0.00668508	1.28712	0.156629	0.888331	0.57422	0.299548	0.844871	0.534005	-0.411866	0.667014	-0.812761	1.02225	0.448702	-0.915574	-0.107198	-0.960639	-0.400672	0.196518	0.863262	-0.914585	1.26904	-21.2953	-42.2961	amp1273
amp147	0.468064	-0.468064	0.569851	0.928652	0.0513103	-0.0187395	1.19577	0.0993602	0.88833	0.487941	0.235966	0.737782	0.463077	-0.38849	0.646253	-0.7828	1.01838	0.471444	-0.915574	-0.0657996	-0.960639	-0.487105	1.3229	-0.269256	-1.49191	1.62757	-21.2958	-42.3172	amp1274
amp148	0.468064	-0.468064	0.499674	0.898168	0.0116822	0.000469351	1.10442	0.0420917	0.888331	0.426313	0.177274	0.653641	0.397604	-0.395169	0.646253	-0.75284	0.977611	0.441122	-0.869131	-0.100298	-0.928187	-0.521678	0.388514	-0.76729	-1.85048	1.63722	-21.3244	-42.2869	amp1275
amp149	-0.365181	0.365181	0.48851	0.862603	0.0145178	-0.000794316	1.05875	0.0420917	0.849214	0.42015	0.167492	0.638342	0.386693	-0.418545	0.604731	-0.812761	0.976912	0.41838	-0.887708	-0.127897	-0.941168	-0.510153	1.25275	0.3413	-1.21306	1.466	-21.3222	-42.2731	amp1276
amp150	0.468064	-0.468064	0.314664	0.796555	0.0269803	-0.0136381	0.830376	-0.0438112	0.770982	0.259917	0.0403281	0.424164	0.244837	-0.378471	0.58397	-0.75284	0.919756	0.42596	-0.831976	-0.107198	-0.902226	-0.625396	-0.018847	-0.377132	-2.40338	1.77379	-21.3356	-42.2575	amp1277
amp151	-0.460409	0.460409	-0.33287	0.542525	0.588387	-0.613269	-0.494194	-0.387423	0.106012	-0.47346	-0.326493	-0.64673	-0.164364	0.0256133	1.4767	-1.02248	1.38646	1.26741	-1.08277	0.631072	-1.07747	-0.23357	0.997767	0.280708	0.849167	0.250036	-20.5017	-43.9631	amp1278
amp152	-2.23998	2.23998	1.02919	0.379945	0.353424	-0.643838	1.3328	0.757949	0.106012	0.820734	0.734842	1.05905	1.01959	-0.785895	0.397119	-1.0824	1.26239	0.259186	-1.18494	-0.445284	-1.14886	-0.285429	-0.091891	3.35697	2.02976	-1.35104	-19.6669	-42.5168	amp1279
amp153	-1.93909	1.93909	1.01164	0.435832	0.377614	-0.624394	1.3328	0.729315	0.145127	0.814571	0.715278	1.04375	0.997765	-0.752499	0.521686	-1.11236	1.29366	0.312251	-1.21281	-0.417685	-1.16833	-0.262381	-0.290476	2.96262	1.62292	-1.5727	-19.6501	-42.5668	amp1280
amp154	-2.62685	2.62685	0.984528	0.359623	0.268088	-0.558595	1.28712	0.70068	0.145127	0.789919	0.681042	1.0361	0.959573	-0.809272	0.355596	-1.11236	1.24407	0.213703	-1.19423	-0.479783	-1.15535	-0.279667	-0.524656	2.36487	1.52605	-1.98167	-19.75	-42.4833	amp1281
amp155	-1.61505	1.61505	-1.58169	0.578089	0.357455	-0.362844	-1.86444	-1.38962	0.301592	-1.60126	-1.34381	-2.00829	-1.29921	0.0723669	0.687776	-0.662959	0.654717	0.812573	-0.636915	0.0307965	-0.765927	-1.28228	2.12546	2.29207	-0.23043	0.426667	-20.07	-42.0761	amp1284
amp156	-1.3373	1.3373	-0.752333	0.303736	0.299428	-0.544218	-1.04229	-0.7024	0.0668951	-0.849392	-0.663968	-1.10568	-0.540828	0.085725	1.53898	-1.05244	1.36592	1.34322	-1.10135	0.631072	-1.09045	-0.677256	0.404695	1.64035	-0.469224	0.383351	-20.4997	-43.6233	amp1285
amp157	-1.69837	1.69837	-0.680562	0.349461	0.30937	-0.500331	-0.905268	-0.645131	0.106011	-0.775437	-0.61995	-1.00624	-0.491724	0.0222738	1.4767	-1.05244	1.37043	1.25983	-1.11992	0.575875	-1.10343	-0.631158	0.365176	1.39438	1.37723	0.314821	-20.495	-43.6033	amp1286
amp158	0.468064	-0.468064	-0.741168	0.3393	0.294684	-0.514264	-0.996618	-0.7024	0.106012	-0.830903	-0.663968	-1.08274	-0.540828	0.0656878	1.51822	-1.05244	1.36827	1.31289	-1.11064	0.617273	-1.09694	-0.694542	2.13541	-0.219994	1.09584	0.102068	-20.5086	-43.6131	amp1287
amp159	-1.24228	1.24228	-0.704486	0.313897	0.257972	-0.48534	-0.950943	-0.673766	0.106012	-0.787763	-0.644404	-1.03684	-0.519004	0.0523296	1.51822	-1.02248	1.3804	1.31289	-1.10135	0.610373	-1.09045	-0.677256	1.32984	1.5431	-0.5565	0.509167	-20.4797	-43.5931	amp1288
amp160	0.468064	-0.468064	-1.21964	0.25801	0.462466	-0.630005	-1.68174	-0.988743	-0.0895677	-1.29311	-1.00144	-1.69468	-0.917293	0.346209	1.80888	-0.932602	1.33133	1.65402	-1.02704	0.831164	-1.03852	-0.809785	0.223689	-0.234378	-0.156183	0.408446	-20.4475	-43.6072	amp1289
amp161	-1.3373	1.3373	-1.05058	0.318978	0.494234	-0.652003	-1.45337	-0.874206	-0.0504524	-1.14521	-0.864497	-1.4958	-0.764525	0.276079	1.72584	-0.992522	1.34786	1.57822	-1.04561	0.796666	-1.0515	-0.729115	1.2689	1.14274	0.918399	1.01947	-20.4736	-43.6528	amp1290
amp162	0.468064	-0.468064	-1.22124	0.263091	0.411619	-0.617617	-1.68174	-1.01738	-0.0504524	-1.29311	-1.00633	-1.69468	-0.922749	0.33619	1.78812	-0.962562	1.32559	1.63886	-1.02704	0.817365	-1.03852	-0.827071	1.73209	-0.102565	0.425376	0.238864	-20.4378	-43.5892	amp1291
amp163	0.468064	-0.468064	-1.22124	0.263091	0.411619	-0.617617	-1.68174	-1.01738	-0.0504524	-1.29311	-1.00633	-1.69468	-0.922749	0.33619	1.78812	-0.962562	1.32559	1.63886	-1.02704	0.817365	-1.03852	-0.827071	1.73209	0.210534	0.583816	-1.70466	-20.4383	-43.5889	amp1292
amp164	0.468064	-0.468064	-1.2946	0.263091	0.47002	-0.632149	-1.77309	-1.04601	-0.0895685	-1.36707	-1.06013	-1.78647	-0.982765	0.386284	1.82964	-0.932602	1.31206	1.69193	-1.00846	0.851863	-1.02554	-0.827071	0.389401	0.0984341	1.28331	0.111158	-20.44	-43.5928	amp1293
amp165	-3.14266	3.14266	-0.648663	0.329139	0.279999	-0.486944	-0.859593	-0.616497	0.106011	-0.744623	-0.600386	-0.960349	-0.4699	0.00891561	1.4767	-1.05244	1.37261	1.24467	-1.11064	0.562075	-1.09694	-0.642683	0.494104	2.11854	0.896916	1.24697	-20.4906	-43.5964	amp1294
amp166	-0.735512	0.735512	-0.383907	0.491718	0.457934	-0.550044	-0.494194	-0.416057	0.145127	-0.504273	-0.380293	-0.669677	-0.22438	-0.0511961	1.41442	-1.0824	1.41503	1.1916	-1.14779	0.555175	-1.1229	-0.360337	-0.23055	0.796359	-0.673958	-0.192748	-20.51	-43.7197	amp1295
amp167	0.468064	-0.468064	-1.05377	0.379945	0.584359	-0.651973	-1.45337	-0.874206	-0.0504524	-1.14521	-0.869388	-1.50344	-0.769981	0.309474	1.76736	-0.992522	1.35945	1.61612	-1.0549	0.844964	-1.058	-0.613872	2.1878	-0.0827727	0.119486	0.594556	-20.4897	-43.6897	amp1296
amp168	0.468064	-0.468064	-1.39349	0.303736	0.589873	-0.727883	-1.91011	-1.10328	-0.128685	-1.478	-1.10415	-1.92415	-1.03187	0.499828	1.93345	-0.932602	1.32916	1.82838	-1.00846	0.996758	-1.02554	-0.706066	0.792198	0.0567435	-1.13269	0.00872024	-20.4897	-43.71	amp1297
amp169	0.468064	-0.468064	-1.11597	0.263091	0.353884	-0.55196	-1.49904	-0.931474	-0.0113363	-1.18218	-0.942752	-1.54934	-0.851821	0.302795	1.72584	-0.962562	1.31159	1.56306	-1.03633	0.803565	-1.04501	-0.832834	1.38144	0.0834593	0.900067	0.370045	-20.48	-43.57	amp1298
amp170	0.468064	-0.468064	-1.04101	0.25801	0.346415	-0.539615	-1.40769	-0.874206	-0.0113363	-1.10823	-0.888951	-1.45755	-0.791805	0.259381	1.70507	-0.962562	1.33418	1.53273	-1.04561	0.775966	-1.0515	-0.775212	0.899654	0.015391	2.19492	-0.00893718	-20.4697	-43.59	amp1299
amp171	0.468064	-0.468064	-0.908634	0.263091	0.353884	-0.529779	-1.27067	-0.788303	-0.0113363	-0.991136	-0.791133	-1.29692	-0.682684	0.169213	1.64279	-0.992522	1.3615	1.44935	-1.07348	0.70007	-1.07098	-0.740639	0.486853	-0.532599	-0.504439	-0.507123	-20.4697	-43.6	amp1300
amp172	0.468064	-0.468064	-0.741168	0.3393	0.294684	-0.514264	-0.996618	-0.7024	0.106012	-0.830903	-0.663968	-1.08274	-0.540828	0.0656878	1.51822	-1.05244	1.36827	1.31289	-1.11064	0.617273	-1.09694	-0.694542	2.13541	0.195062	0.899145	-0.0734293	-20.51	-43.6097	amp1301
amp173	-3.86481	3.86481	0.00206156	0.725427	1.09506	-0.963291	-0.128796	-0.0438112	-0.0504524	-0.226946	0.0109824	-0.371357	0.212101	0.396302	2.16182	-0.962562	1.54543	1.97999	-1.11064	0.900161	-1.09694	0.0372509	0.399957	3.00647	1.44932	-0.488611	-19.9761	-43.9706	amp1304
amp174	0.468064	-0.468064	-0.0218621	0.760991	1.14764	-0.976682	-0.174471	-0.0724456	-0.0504524	-0.251598	-0.00369026	-0.417253	0.195733	0.392963	2.16182	-0.992522	1.57898	2.00273	-1.1385	0.92776	-1.11641	0.0487752	-0.0744231	-0.275447	0.612147	-0.938909	-20.0008	-44.0281	amp1305
amp175	-1.69837	1.69837	0.126464	0.816878	1.16787	-0.957962	0.0539033	0.0420917	-0.0113371	-0.10369	0.108801	-0.226022	0.321221	0.423018	2.16182	-0.992522	1.53433	1.98757	-1.11992	0.92776	-1.10343	0.0602995	-0.076143	1.42808	1.32355	-0.0138357	-19.9719	-43.9864	amp1306
amp176	0.468064	-0.468064	-0.068115	0.613654	1.11611	-1.01638	-0.26582	-0.0438112	-0.1678	-0.3009	-0.0281452	-0.470797	0.168453	0.48647	2.28639	-0.932602	1.5402	2.08612	-1.10135	0.976058	-1.09045	-0.0549435	0.39429	0.219124	0.893166	-0.000937434	-19.9525	-43.9269	amp1307
amp177	0.468064	-0.468064	-0.0138881	0.66446	1.12927	-0.99293	-0.174471	-0.0151768	-0.128685	-0.245435	0.00609148	-0.401955	0.206645	0.48313	2.26563	-0.962562	1.53895	2.07854	-1.11064	0.976058	-1.09694	-0.0146085	-0.0168018	0.00991749	-2.21512	1.23297	-19.9578	-43.9356	amp1308
amp178	0.468064	-0.468064	-0.120747	0.700024	1.11963	-0.990127	-0.311495	-0.129714	-0.0895677	-0.350203	-0.077055	-0.524342	0.113892	0.479791	2.26563	-0.992522	1.56712	2.10128	-1.12921	1.00366	-1.10992	-0.0146085	-0.112664	-0.329138	-1.69938	1.44686	-19.9997	-43.9975	amp1309
amp179	-2.23998	2.23998	-0.875141	0.623815	0.421743	-0.131314	-1.31634	-1.04601	0.301591	-0.744623	-0.835151	-1.23572	-0.797261	0.813745	1.82964	-0.632999	0.953826	1.72983	-0.757667	1.54874	-0.675061	-0.0952786	-0.162821	1.66712	-0.439908	-1.19389	-21.8556	-46.5653	amp1310
amp180	0.468064	-0.468064	-0.739573	-0.163681	0.17786	-0.537839	-1.04229	-0.416057	-0.324264	-0.837065	-0.619949	-0.990946	-0.491724	-0.468639	-0.474851	-0.0637536	-0.035168	-0.263877	-0.218926	-0.955864	-0.473859	-0.93079	0.583072	-0.95672	-1.09114	1.39841	-20.3914	-40.845	amp1314
amp181	-0.0477545	0.0477545	1.11691	-0.0112624	0.293	-0.722986	1.3328	1.01566	-0.246032	0.888525	0.847334	1.18144	1.14508	-0.815951	-0.557896	-0.363356	0.252766	-0.392748	-0.423276	-1.16286	-0.616648	-0.23357	0.576404	-0.957456	0.402044	0.936299	-19.6736	-40.7317	amp1317
amp182	-0.365181	0.365181	1.01962	-0.148439	0.260918	-0.709105	1.1501	0.987023	-0.36338	0.802245	0.901134	1.0667	1.06324	-0.719104	-0.557896	-0.273476	0.120961	-0.385167	-0.293235	-1.15596	-0.519292	-0.285429	0.83049	-0.601519	0.875591	-0.0447727	-19.6969	-40.6283	amp1318
amp183	0.468064	-0.468064	1.29554	-0.834322	-0.0461722	-0.769661	1.24145	1.41654	-0.871887	1.04259	1.17014	1.36502	1.31967	-0.852686	-0.890075	-0.213555	-0.122918	-0.749038	-0.200349	-1.27325	-0.454388	-0.181711	-0.857637	0.205007	-0.0764358	1.58525	-19.1125	-40.0508	amp1327
amp184	-0.188432	0.188432	0.847365	-0.839402	-0.179004	-0.653185	0.739026	1.04429	-0.793655	0.642012	0.651696	0.898416	0.926837	-0.608899	-0.516374	0.205889	-0.20332	-0.53678	0.00400163	-1.34915	-0.318089	-0.0837543	0.301665	-0.264437	0.0213075	0.649543	-20.2808	-40.4769	amp1330
amp185	0.106991	-0.106991	-0.391882	-0.65142	0.00762769	-0.6459	-0.768243	0.0420917	-0.715423	-0.535088	-0.316711	-0.608484	-0.153452	-0.38849	-0.412568	0.116008	-0.167959	-0.286619	0.00400163	-1.02486	-0.318089	-0.878931	1.11949	-0.707641	-1.86222	0.696557	-19.9833	-40.5375	amp1335
amp186	-0.637261	0.637261	1.14242	-0.204326	0.355887	-0.815458	1.28712	1.15883	-0.480727	0.876199	0.886462	1.18144	1.18873	-0.872723	-0.786269	-0.393317	0.117692	-0.582264	-0.358255	-1.15596	-0.571215	-0.279667	0.348208	0.5786	-0.420439	0.529219	-18.9667	-40.5334	amp1336
amp187	-0.51668	0.51668	-0.535424	-0.427873	0.185003	-0.670474	-0.905268	-0.129714	-0.598076	-0.689158	-0.429203	-0.784416	-0.27894	-0.284964	-0.371045	0.145968	-0.204128	-0.195652	0.0875994	-0.942064	-0.259676	-0.999936	-0.00256753	-0.273739	-0.44104	1.12251	-19.9168	-40.6336	amp1337
amp188	-0.735512	0.735512	-0.34882	-0.514243	0.10745	-0.65273	-0.676894	0.0420917	-0.637192	-0.504273	-0.287365	-0.554939	-0.120716	-0.401848	-0.412568	0.116008	-0.137929	-0.263877	-0.0145757	-1.01796	-0.33107	-0.925028	0.0847918	0.775311	-1.39664	1.11328	-19.9168	-40.5834	amp1338
amp189	-1.50142	1.50142	0.148794	-0.636178	0.0325828	-0.678639	-0.0831209	0.471606	-0.715423	-0.0297361	0.108801	0.0417014	0.321221	-0.451941	-0.45409	0.175929	-0.189663	-0.354845	0.0225789	-1.11456	-0.305108	-0.683018	3.51849	1.88906	-1.49414	1.1339	-19.9	-40.4836	amp1339
amp190	-1.02603	1.02603	-2.38871	-0.163681	0.17786	-0.536494	-3.05198	-1.67597	-0.324264	-2.40242	-1.8867	-2.97975	-1.90483	0.0122551	-0.0596275	-0.123674	0.0782234	0.266767	-0.237503	-0.369387	-0.48684	-1.507	3.82964	1.30757	0.753745	0.881715	-20.5222	-41.1083	amp1341
amp191	-2.23998	2.23998	-0.0824694	-0.0722294	0.259102	-0.659043	-0.174471	0.0993602	-0.285148	-0.245435	-0.0868367	-0.24132	0.10298	-0.45528	-0.391807	-0.123674	0.0731772	-0.150168	-0.200349	-0.914465	-0.460878	-0.757926	4.58403	1.6054	1.22104	0.83679	-19.9025	-40.8242	amp1342
amp192	-1.03641	1.03641	0.0881863	-0.788596	-0.156251	-0.650459	-0.174471	0.442972	-0.754539	-0.0852013	0.0647825	-0.0194924	0.272116	-0.502034	-0.474851	0.235849	-0.22916	-0.445813	0.0318676	-1.19735	-0.298618	-0.596585	1.39138	0.781661	0.631155	0.0685052	-20.2811	-40.5219	amp1347
amp193	0.468064	-0.468064	1.2748	-1.16456	-0.293903	-0.700976	1.10442	1.47381	-1.06747	1.04259	0.989171	1.38797	1.3033	-0.719104	-0.62018	0.116008	-0.225827	-0.695974	-0.0331529	-1.46644	-0.344051	0.354169	-0.825947	-1.34491	0.385408	0.525064	-20.1019	-40.1822	amp1348
amp194	-0.672166	0.672166	-0.16381	-0.544727	0.058163	-0.653154	-0.44852	0.185263	-0.637192	-0.331714	-0.145528	-0.333112	0.0375085	-0.425224	-0.433329	0.116008	-0.143948	-0.286619	-0.0145757	-1.05246	-0.33107	-0.855882	0.177634	0.110879	0.603719	0.997291	-19.9369	-40.585	amp1349
amp195	0.468064	-0.468064	0.970173	-1.23061	-0.711865	-0.368903	1.01307	1.27337	-0.871887	1.22132	0.783752	1.20439	1.00322	-1.0731	-1.11845	-0.573078	0.0134909	-1.06742	-0.581183	-0.486683	-0.662081	-0.0146085	-0.724908	-0.884684	-0.141888	0.788685	-22.8467	-42.4544	amp1350
amp196	-1.69837	1.69837	0.917542	-0.351664	0.00452078	-0.515019	1.1501	1.01566	-0.402496	1.04876	0.744624	1.11259	1.0305	0.489809	0.127223	0.32573	-0.286478	0.175799	0.106177	0.417181	-0.246695	-0.164424	1.67408	2.5083	2.37387	-0.348902	-23.1425	-44.1722	amp1355
amp197	-0.398511	0.398511	0.277981	0.0801891	0.0850464	-0.410147	0.510652	0.328435	-0.0113371	0.46329	0.20662	0.36297	0.430341	0.0189342	-0.0181051	-0.243515	0.17343	0.190961	-0.358255	0.44478	-0.571215	-0.273905	2.16636	0.293188	1.13038	-0.181999	-23.0731	-43.97	amp1356
amp198	-1.3373	1.3373	1.09458	-0.275454	0.123285	-0.622114	1.37847	1.15883	-0.402496	1.1905	0.906025	1.28853	1.21055	-0.161401	-0.329523	-0.0337933	-0.211365	-0.362426	-0.181771	-0.155496	-0.447897	0.112159	0.808949	1.43982	1.20453	-0.592404	-22.9336	-43.8833	amp1357
amp199	-4.94803	4.94803	1.04194	-0.422792	0.193166	-0.697258	1.19577	1.18746	-0.598076	1.11655	0.891352	1.19674	1.19418	-0.0745729	-0.329523	0.0860478	-0.324892	-0.385167	-0.0795962	-0.169295	-0.376503	0.0372509	1.67301	3.34367	2.95458	-1.56809	-23.0003	-43.9289	amp1359
amp200	0.468064	-0.468064	0.804303	-0.387227	-0.10898	-0.470981	1.01307	0.90112	-0.36338	0.950153	0.641914	0.990206	0.915925	0.546581	0.210268	0.29577	-0.25601	0.274348	0.143331	0.527577	-0.220733	-0.279667	2.71795	-0.503941	0.543279	0.460117	-23.1858	-44.2017	amp1365
amp201	-1.38133	1.38133	0.85853	-0.0925521	0.1693	-0.546972	1.1501	0.90112	-0.246032	0.980967	0.695714	1.0208	0.975941	0.446395	0.168746	0.116008	-0.208161	0.228864	-0.0145757	0.375783	-0.33107	0.00844012	2.78455	2.24548	1.40834	0.653945	-22.9914	-44.1003	amp1366
amp202	-3.26717	3.26717	-1.44293	-0.514243	-0.633279	-0.0362938	-1.77309	-1.01738	-0.128685	-1.13904	-1.25577	-1.63348	-1.201	0.042311	0.729298	-0.483197	0.637286	0.501767	-0.609049	0.424081	-0.746456	-1.36871	2.5672	5.29677	1.48005	0.482996	-22.37	-42.5542	amp1367
amp203	-0.844928	0.844928	0.0403389	0.156398	-0.286846	-0.0185881	0.282277	-0.0724456	0.340707	0.290731	-0.125964	0.125843	0.0593322	-0.117987	0.314074	-0.603039	0.579237	0.410799	-0.646203	0.382682	-0.772418	-0.683018	0.739001	0.955774	0.441479	0.642914	-22.5125	-43.7544	amp1369
amp204	-2.86491	2.86491	-2.87197	-0.300857	-0.259337	-0.356429	-3.50873	-2.07685	-0.1678	-2.56266	-2.25842	-3.44635	-2.31949	1.32469	1.53898	-0.123674	0.395846	1.61612	-0.200349	1.48664	-0.460878	-1.8585	3.90987	3.21152	-0.15097	0.103885	-22.4572	-43.0194	amp1370
amp205	-2.71787	2.71787	-0.613575	-0.148439	-0.251001	-0.233055	-0.631219	-0.387423	-0.0113371	-0.350203	-0.541694	-0.669677	-0.404428	0.62673	0.563208	-0.123674	0.310064	0.911121	-0.200349	1.15545	-0.460878	-0.976887	3.67213	3.43474	3.06374	-0.685483	-23.1544	-44.1961	amp1373
amp206	0.468064	-0.468064	1.15199	0.242769	0.0457276	-0.347274	1.65252	0.90112	0.184243	1.31376	0.842443	1.41091	1.13962	0.0623482	0.00265613	-0.183595	0.0212103	0.06209	-0.25608	0.210189	-0.499821	0.0142023	-0.909226	-1.45508	-0.3192	0.206579	-22.725	-43.725	amp1375
amp207	0.468064	-0.468064	1.02759	-2.09431	-1.22126	-0.434952	0.739026	1.58834	-1.53686	1.25829	0.82777	1.25028	1.07961	-1.0564	-1.42987	-0.483197	-0.179101	-1.27968	-0.497585	-0.679875	-0.642609	-0.0434192	-0.593539	-0.840277	-1.09807	1.16838	-22.8492	-42.1917	amp1377
amp208	-1.00905	1.00905	0.545927	-1.01722	-0.591302	-0.399018	0.556327	0.872486	-0.715423	0.808408	0.475622	0.691886	0.659493	-1.08979	-0.537135	-0.75284	0.486065	-0.703554	-0.748378	-0.155496	-0.720494	-0.268143	3.20266	1.51511	1.83654	0.531828	-22.8822	-42.6844	amp1378
amp209	-1.07939	1.07939	0.789948	-0.0366656	0.0808584	-0.457447	1.10442	0.786583	-0.128684	0.931664	0.612568	0.951961	0.883189	0.00557607	-0.0803887	-0.123674	-0.0495316	-0.021297	-0.228214	0.148092	-0.480349	-0.0837543	4.38623	1.37996	0.873667	0.359859	-22.9019	-43.8925	amp1379
amp210	-0.791492	0.791492	0.574635	0.110672	-0.0896983	-0.285076	0.9674	0.50024	0.145127	0.851547	0.397367	0.745431	0.643125	0.33953	-0.0181051	0.0261272	-0.0683205	0.206122	-0.0238643	0.672471	-0.33756	-0.337289	4.51435	0.951357	2.59505	0.367247	-22.8269	-43.5044	amp1380
amp211	0.468064	-0.468064	1.09936	-0.971498	-0.214687	-0.681266	1.1501	1.3879	-0.911003	1.05492	0.950044	1.27323	1.22692	-1.48052	-1.13921	-0.692919	0.2428	-1.18871	-0.674069	-0.693674	-0.688042	0.290785	2.48455	0.00562774	-0.318402	1.22984	-22.9775	-43.0275	amp1381
amp212	0.468064	-0.468064	1.28437	-0.371986	0.0317772	-0.621987	1.60685	1.33063	-0.441612	1.46783	1.04786	1.51035	1.36877	-0.742481	-1.28454	-0.0337933	-0.42241	-1.08259	-0.144617	-0.500482	-0.421936	0.215877	-0.956441	-1.05223	0.0548763	1.01022	-22.9975	-43.3708	amp1382
amp213	-0.735512	0.735512	0.923921	-0.331341	-0.0224083	-0.583074	1.19577	1.01566	-0.36338	1.13504	0.764188	1.0973	1.05233	-0.625597	-1.0354	-0.0337933	-0.281305	-0.862747	-0.163194	-0.30039	-0.434916	0.043013	3.62345	0.820511	1.35628	0.481489	-23.0394	-43.5067	amp1383
amp214	-0.791492	0.791492	0.679899	0.100511	-0.0504156	-0.312231	1.10442	0.614778	0.106012	0.950153	0.485404	0.867819	0.741333	0.356228	-0.0596275	0.0860478	-0.130193	0.153058	0.0225789	0.624173	-0.305108	-0.308478	3.47528	0.948971	2.5862	0.486646	-22.8253	-43.4986	amp1384
amp215	-1.78864	1.78864	0.144008	-0.244971	-0.119289	-0.388597	0.236602	0.2998	-0.206917	0.340033	0.0990191	0.209985	0.310308	0.623391	0.438641	0.0560875	0.0520659	0.668541	-0.0331529	0.92776	-0.344051	-0.613872	2.45317	3.14114	2.08823	-0.224053	-23.1819	-44.2136	amp1393
amp216	-0.51668	0.51668	0.789948	-0.0366656	0.0808584	-0.457447	1.10442	0.786583	-0.128684	0.931664	0.612568	0.951961	0.883189	0.00557607	-0.0803887	-0.123674	-0.0495316	-0.021297	-0.228214	0.148092	-0.480349	-0.0837543	4.38623	0.458408	0.73042	0.454159	-22.9019	-43.8928	amp1397
amp217	-0.473865	0.473865	0.630457	0.0344631	0.187221	-0.520075	0.921725	0.672046	-0.128685	0.777593	0.519641	0.760729	0.779525	-0.0411775	-0.184195	-0.123674	-0.0479954	-0.0819421	-0.246792	0.168791	-0.49333	-0.0607057	2.84195	0.417128	1.59129	-0.24603	-23.0617	-43.9653	amp1398
amp218	-0.642929	0.642929	0.903187	-0.417712	-0.380616	-0.243974	1.19577	0.90112	-0.206917	1.17818	0.627242	1.15084	0.899557	0.00223653	-0.163433	-0.273476	0.210563	0.153058	-0.358255	0.624173	-0.571215	-0.0779921	1.29627	0.617729	1.46126	0.592629	-22.5761	-43.0244	amp1399
amp219	0.468064	-0.468064	1.13604	-1.10868	-0.385419	-0.591421	1.1501	1.41654	-0.950119	1.10422	0.959826	1.34972	1.22692	-1.43043	-1.07693	-0.72288	0.26219	-1.15081	-0.701935	-0.624677	-0.688042	0.279261	-0.878312	-0.382483	-1.27683	1.67552	-22.9625	-42.8778	amp1400
amp220	-3.40057	3.40057	-1.44293	-0.514243	-0.633279	-0.0362938	-1.77309	-1.01738	-0.128685	-1.13904	-1.25577	-1.63348	-1.201	0.042311	0.729298	-0.483197	0.637286	0.501767	-0.609049	0.424081	-0.746456	-1.36871	2.5672	5.45421	1.90022	0.402656	-22.3694	-42.5569	amp1403
amp221	-6.30205	6.30205	-2.00753	-0.544727	-0.464163	-0.164031	-2.54956	-1.38962	-0.285147	-1.70602	-1.65683	-2.36016	-1.6484	0.516526	0.957671	-0.303436	0.45327	0.827734	-0.39541	0.741468	-0.597177	-1.78359	5.4358	5.58786	1.17707	-0.604714	-22.3594	-42.5708	amp1404
amp222	-0.51668	0.51668	1.1807	-0.387228	0.0673785	-0.629502	1.46982	1.27337	-0.480728	1.27678	0.979389	1.39562	1.29239	-0.709085	-1.13921	-0.0337933	-0.400014	-1.08259	-0.172483	-0.514281	-0.441407	0.261975	-0.712275	0.479295	0.680474	0.679306	-23.0478	-43.5267	amp1406
amp223	-0.885959	0.885959	-0.812939	-0.834322	-1.16155	0.681298	-0.996618	-0.559229	-0.0895677	-0.325551	-0.93297	-0.715573	-0.840909	-0.38849	-0.537135	-0.123674	-0.0707123	-0.41549	-0.181771	-0.0726993	-0.447897	-1.48396	-0.365089	1.07706	1.05435	-0.161223	-24.0531	-48.0136	amp1410
amp224	0.468064	-0.468064	-0.714055	-0.956257	-0.49148	-0.13119	-1.31634	-0.30152	-0.715424	-0.479622	-0.688423	-0.860909	-0.568109	-0.421885	0.147985	-0.393317	0.474009	0.0772512	-0.413987	0.272287	-0.610157	-0.919266	0.580104	-0.383258	0.630599	0.589786	-23.35	-47.0667	amp1412
amp225	-0.858326	0.858326	-1.16542	-1.14424	-1.02027	0.310272	-1.68174	-0.645131	-0.558959	-0.763112	-1.11883	-1.22807	-1.04824	0.586656	0.480164	0.35569	-0.203514	0.41838	0.199063	0.651772	-0.181791	-1.67987	0.619555	1.12936	-0.448791	0.556128	-23.9469	-47.6767	amp1413
amp226	0.0167227	-0.0167227	0.142414	-0.605694	0.272799	-0.87885	-0.631219	0.213897	-0.832771	-0.0235733	0.0941283	-0.287216	0.272116	0.352888	1.39366	-1.02248	1.22246	1.41144	-1.10135	1.29345	-0.902226	0.273499	2.38031	-0.397144	0.258887	-0.540364	-20.2406	-47.4575	amp1414
amp227	0.0945401	-0.0945401	-1.20369	-0.524404	-1.23884	1.05856	-1.22499	-1.01738	0.340707	-0.609041	-1.30957	-1.06744	-1.26102	-0.0678938	-0.495613	0.205889	-0.519771	-0.41549	0.282661	0.106693	-0.123377	-1.41481	1.00796	-0.0257407	-0.529572	0.883085	-24.3286	-48.5917	amp1415
amp228	-0.0243083	0.0243083	-0.714055	-0.600614	-1.3454	1.08798	-0.631219	-0.645131	0.340707	-0.128341	-0.942752	-0.470797	-0.851821	-0.17142	-0.474851	0.145968	-0.450311	-0.453393	0.329104	0.0721949	-0.090925	-1.33414	1.85971	-0.24463	-1.41002	0.19218	-24.3283	-48.5097	amp1416
amp229	-0.547453	0.547453	-0.723624	-0.681903	-1.45908	1.18063	-0.631219	-0.645131	0.340707	-0.109853	-0.967207	-0.44785	-0.879101	-0.0478566	-0.537135	0.29577	-0.654583	-0.491296	0.449856	0.0376963	-0.00654972	-1.45515	2.18597	0.508724	0.0608359	0.419537	-24.4269	-48.59	amp1417
amp230	-1.07939	1.07939	0.687874	-0.778435	-1.50492	1.11541	1.05875	0.471606	0.262475	1.23981	0.402258	1.22733	0.3485	-0.044517	-0.433329	0.235849	-0.557463	-0.377587	0.487011	0.141192	0.0323927	-0.815547	0.82667	1.22284	1.82322	0.169964	-24.4919	-48.5639	amp1418
amp231	0.468064	-0.468064	0.496484	-0.636178	-1.39514	1.17125	0.876051	0.2998	0.340707	1.06725	-0.0232543	1.01315	0.168453	-0.211494	-0.557896	0.175929	-0.512909	-0.498877	0.301238	0.0307965	-0.0130401	-0.855882	2.80771	-0.811492	-0.183259	0.745159	-24.5461	-48.6778	amp1419
amp232	-0.208948	0.208948	-0.498742	-0.595533	-1.42826	1.2742	-0.311495	-0.50196	0.418939	0.124334	-0.810697	-0.157179	-0.715421	-0.158061	-0.640941	0.35569	-0.722922	-0.612587	0.449856	-0.0726993	0.103787	-1.28228	1.77605	0.0948623	1.78874	-0.518241	-24.5117	-48.6994	amp1420
amp233	0.468064	-0.468064	0.182287	0.730508	0.0397015	0.452047	0.464977	-0.215617	0.69275	0.500266	0.221293	0.309424	-0.011596	-0.799253	-0.537135	-0.273476	-0.0637655	-0.680812	-0.228214	-0.134797	-0.33107	0.688374	-0.421793	0.0195419	1.55422	-1.92559	-22.5967	-50.3667	amp1421
amp234	0.468064	-0.468064	0.132844	0.725427	0.0836145	0.417413	0.373627	-0.244251	0.653634	0.444802	0.187056	0.240582	-0.0443316	-0.765857	-0.516374	-0.273476	-0.0806883	-0.673232	-0.209637	-0.127897	-0.32458	0.676849	-0.7399	0.0195419	1.55422	-1.92559	-22.6011	-50.3906	amp1422
amp235	0.468064	-0.468064	0.120085	0.766072	0.138094	0.420452	0.373627	-0.244251	0.653634	0.432476	-0.15531	0.225283	-0.055244	-0.765857	-0.516374	-0.303436	-0.0573702	-0.65807	-0.228214	-0.114098	-0.33756	0.682612	-0.681455	0.228704	-0.00714907	-1.95252	-22.5875	-50.3767	amp1423
amp236	0.468064	-0.468064	0.199831	0.786394	0.114225	0.443402	0.464977	-0.215617	0.69275	0.512592	0.235966	0.324723	0.00477236	-0.792574	-0.537135	-0.273476	-0.0441552	-0.65807	-0.228214	-0.114098	-0.350541	0.688374	-0.505789	-0.074471	0.743584	-2.1459	-22.5783	-50.3683	amp1424
amp237	0.468064	-0.468064	0.190261	0.816878	0.154874	0.407054	0.464977	-0.215617	0.69275	0.494104	0.235966	0.301775	0.00477236	-0.769197	-0.516374	-0.303436	-0.0368283	-0.642909	-0.237503	-0.100298	-0.350541	0.665325	-0.524454	-0.0861472	1.1598	-2.33319	-22.5722	-50.3781	amp1425
amp238	0.468064	-0.468064	0.155173	0.806716	0.141323	0.421879	0.419302	-0.244251	0.692751	0.469453	-0.130855	0.271179	-0.0279638	-0.752499	-0.516374	-0.303436	-0.0568293	-0.65049	-0.228214	-0.107198	-0.344051	0.688374	-0.6387	0.102665	-1.08018	-1.95551	-22.5675	-50.3847	amp1426
amp239	0.468064	-0.468064	0.21578	0.766072	0.0871251	0.474925	0.510652	-0.186983	0.69275	0.537243	0.245747	0.35532	0.0102283	-0.802592	-0.537135	-0.243515	-0.073418	-0.680812	-0.218926	-0.134797	-0.32458	0.688374	-0.505163	-0.607043	-0.68768	0.101788	-22.5956	-50.3653	amp1427
amp240	0.468064	-0.468064	0.182287	0.730508	0.0397015	0.452047	0.464977	-0.215617	0.69275	0.500266	0.221293	0.309424	-0.011596	-0.799253	-0.537135	-0.273476	-0.0637655	-0.680812	-0.228214	-0.134797	-0.33107	0.694136	-0.421793	0.0270428	0.31493	-0.13654	-22.5972	-50.3708	amp1428
amp241	0.468064	-0.468064	0.182287	0.730508	0.0397015	0.452047	0.464977	-0.215617	0.69275	0.500266	0.221293	0.309424	-0.011596	-0.799253	-0.537135	-0.273476	-0.0637655	-0.680812	-0.228214	-0.134797	-0.33107	0.694136	-0.421793	-0.191691	0.725817	-0.426848	-22.5975	-50.3717	amp1429
amp242	0.468064	-0.468064	0.199831	0.786394	0.114225	0.443402	0.464977	-0.215617	0.69275	0.512592	0.235966	0.324723	0.00477236	-0.792574	-0.537135	-0.273476	-0.0441552	-0.65807	-0.228214	-0.114098	-0.350541	0.688374	-0.505789	-0.626825	-0.379204	-0.0573264	-22.5767	-50.3675	amp1430
amp243	0.468064	-0.468064	0.190261	0.816878	0.154874	0.407054	0.464977	-0.215617	0.69275	0.494104	0.235966	0.301775	0.00477236	-0.769197	-0.516374	-0.303436	-0.0368283	-0.642909	-0.237503	-0.100298	-0.350541	0.665325	-0.524454	-0.061902	-0.245017	0.280538	-22.5722	-50.3778	amp1431
amp244	0.468064	-0.468064	0.140819	0.740669	0.104044	0.411345	0.419302	-0.215617	0.653635	0.457127	0.201729	0.25588	-0.0334197	-0.762518	-0.537135	-0.303436	-0.0635762	-0.665651	-0.228214	-0.120997	-0.33756	0.694136	-0.784467	0.0908946	0.894993	0.128139	-22.5989	-50.3931	amp1432
amp245	0.468064	-0.468064	0.140819	0.740669	0.104044	0.411345	0.419302	-0.215617	0.653635	0.457127	0.201729	0.25588	-0.0334197	-0.762518	-0.537135	-0.303436	-0.0635762	-0.665651	-0.228214	-0.120997	-0.33756	0.694136	-0.784467	-0.407883	0.325079	-0.993431	-22.5961	-50.3964	amp1433
amp246	0.468064	-0.468064	-0.415806	0.268171	0.0280127	0.097688	-0.402845	-0.416057	0.223359	-0.116016	-0.492785	-0.455499	-0.349868	-0.712425	-0.516374	-0.333396	0.167312	-0.468554	-0.348967	-0.114098	-0.564725	-0.406435	-0.182138	0.097613	2.62647	-1.47773	-23.4133	-48.3753	amp1434
amp247	-2.23998	2.23998	-0.415806	0.268171	0.0280127	0.097688	-0.402845	-0.416057	0.223359	-0.116016	-0.492785	-0.455499	-0.349868	-0.712425	-0.516374	-0.333396	0.167312	-0.468554	-0.348967	-0.114098	-0.564725	-0.406435	-0.182138	1.79684	2.50299	-2.11066	-23.4111	-48.3811	amp1435
amp248	0.468064	-0.468064	-0.353604	0.232607	0.0312038	0.0825201	-0.35717	-0.358789	0.184243	-0.0667132	-0.443876	-0.386656	-0.295308	-0.735802	-0.516374	-0.393317	0.199013	-0.476135	-0.386121	-0.120997	-0.590686	-0.389148	-0.135738	0.0904633	0.475224	-1.73185	-23.4011	-48.3825	amp1436
amp249	-4.94803	4.94803	-0.34882	0.115753	-0.0283881	0.0878896	-0.402845	-0.330154	0.106011	-0.0605504	-0.443876	-0.371358	-0.295308	-0.739141	-0.516374	-0.393317	0.213009	-0.460974	-0.376833	-0.120997	-0.584196	-0.435245	-0.60014	2.57107	1.34899	-1.05223	-23.4061	-48.3458	amp1439
amp250	0.468064	-0.468064	-0.326491	0.146237	-0.038586	0.112474	-0.35717	-0.330154	0.145127	-0.0297361	-0.434094	-0.34841	-0.284396	-0.74582	-0.537135	-0.393317	0.207537	-0.476135	-0.376833	-0.127897	-0.584196	-0.423721	-0.283235	0.189014	0.579277	-1.86322	-23.4092	-48.3494	amp1440
amp251	0.468064	-0.468064	-0.273859	0.100511	-0.0504156	0.0925033	-0.311495	-0.272886	0.106012	0.0134037	-0.390075	-0.287216	-0.235292	-0.74582	-0.495613	-0.453237	0.259222	-0.438232	-0.404699	-0.107198	-0.603667	-0.435245	-0.022267	0.207287	0.645326	-1.85146	-23.3978	-48.3303	amp1441
amp252	-1.69837	1.69837	-0.253125	0.136076	-0.0531898	0.106875	-0.26582	-0.272886	0.145127	0.0380553	-0.375403	-0.264268	-0.218924	-0.755839	-0.516374	-0.453237	0.25027	-0.453393	-0.404699	-0.127897	-0.603667	-0.435245	-0.151613	1.4554	0.28782	-1.9246	-23.4003	-48.3256	amp1442
amp253	-2.23998	2.23998	-0.267479	0.191963	-0.026887	0.113275	-0.26582	-0.30152	0.184243	0.0257292	-0.390075	-0.279567	-0.235292	-0.762518	-0.537135	-0.393317	0.215898	-0.483716	-0.376833	-0.141697	-0.584196	-0.406435	0.204867	1.65007	0.99337	-1.86663	-23.4206	-48.3356	amp1443
amp254	-1.69837	1.69837	-0.187734	0.191962	-0.026887	0.128879	-0.174471	-0.244251	0.184243	0.112009	-0.331384	-0.172477	-0.16982	-0.792574	-0.537135	-0.453237	0.272355	-0.476135	-0.432565	0.0514957	-0.623138	-0.389148	-0.148423	1.22374	0.735526	-1.38175	-23.4281	-48.3303	amp1444
amp255	0.468064	-0.468064	-0.446109	0.222446	0.0709402	0.0755215	-0.494194	-0.416057	0.145127	-0.152993	-0.512349	-0.501395	-0.371692	-0.709085	-0.516374	-0.333396	0.157506	-0.476135	-0.33039	-0.114098	-0.551744	-0.417959	0.519344	-0.296604	-1.05072	1.64246	-23.415	-48.3681	amp1445
amp256	0.468064	-0.468064	-0.323301	0.197043	0.0890931	0.0488972	-0.35717	-0.30152	0.106011	-0.0420615	-0.41453	-0.363708	-0.262572	-0.732462	-0.495613	-0.393317	0.218066	-0.453393	-0.386121	-0.107198	-0.590686	-0.400672	-0.096952	0.205831	0.907535	0.532208	-23.3981	-48.3769	amp1446
amp257	0.468064	-0.468064	-0.296187	0.161479	0.037695	0.0540531	-0.311495	-0.272886	0.106012	-0.0112479	-0.394966	-0.325462	-0.240748	-0.752499	-0.516374	-0.423277	0.233692	-0.460974	-0.404699	-0.120997	-0.603667	-0.354575	-0.180941	0.205831	0.907535	0.532208	-23.3961	-48.3667	amp1447
amp258	0.468064	-0.468064	-0.423781	0.191962	0.0271307	0.092258	-0.44852	-0.387423	0.145127	-0.128341	-0.502567	-0.470797	-0.36078	-0.722443	-0.516374	-0.363356	0.175503	-0.476135	-0.358255	-0.120997	-0.571215	-0.423721	0.361711	-0.202252	0.343706	0.783449	-23.4133	-48.3589	amp1449
amp259	0.468064	-0.468064	-0.267479	0.191963	-0.026887	0.113275	-0.26582	-0.30152	0.184243	0.0257292	-0.390075	-0.279567	-0.235292	-0.762518	-0.537135	-0.393317	0.215898	-0.483716	-0.376833	-0.141697	-0.584196	-0.406435	0.204867	-0.400627	-1.19385	0.562821	-23.4219	-48.335	amp1450
amp260	0.468064	-0.468064	-0.15743	0.186882	-0.0341489	0.11831	-0.128796	-0.215617	0.184243	0.13666	-0.302038	-0.141881	-0.137084	-0.799253	-0.537135	-0.453237	0.267023	-0.483716	-0.423276	-0.141697	-0.616648	-0.383386	-0.371	-0.153748	0.0990205	1.46359	-23.4344	-48.3322	amp1451
amp261	0.468064	-0.468064	-0.15743	0.186882	-0.0341489	0.11831	-0.128796	-0.215617	0.184243	0.13666	-0.302038	-0.141881	-0.137084	-0.799253	-0.537135	-0.453237	0.267023	-0.483716	-0.423276	-0.141697	-0.616648	-0.383386	-0.371	-0.419286	-0.458222	1.32726	-23.4344	-48.3317	amp1452
amp262	0.468064	-0.468064	-0.232391	0.151317	-0.0312838	0.114593	-0.220146	-0.244251	0.145127	0.0627063	-0.360729	-0.226022	-0.202556	-0.755839	-0.495613	-0.453237	0.258892	-0.445813	-0.404699	-0.114098	-0.603667	-0.429483	0.102302	-0.0471755	0.745031	1.06712	-23.4114	-48.325	amp1453
amp263	0.468064	-0.468064	-0.171785	0.161478	-0.0166813	0.115619	-0.174471	-0.215617	0.145127	0.118172	-0.316711	-0.157179	-0.153452	-0.779216	-0.516374	-0.423277	0.265209	-0.460974	-0.404699	-0.134797	-0.603667	-0.39491	-0.834577	0.201715	0.534585	1.3912	-23.4197	-48.3247	amp1454
amp264	0.468064	-0.468064	-0.171785	0.161478	-0.0166813	0.115619	-0.174471	-0.215617	0.145127	0.118172	-0.316711	-0.157179	-0.153452	-0.779216	-0.516374	-0.423277	0.265209	-0.460974	-0.404699	-0.134797	-0.603667	-0.39491	-0.834577	0.0858106	0.556879	1.07687	-23.4203	-48.3211	amp1455
amp265	0.468064	-0.468064	-0.171785	0.161478	-0.0166813	0.115619	-0.174471	-0.215617	0.145127	0.118172	-0.316711	-0.157179	-0.153452	-0.779216	-0.516374	-0.423277	0.265209	-0.460974	-0.404699	-0.134797	-0.603667	-0.39491	-0.834577	-0.407219	-0.756918	0.633391	-23.4211	-48.3197	amp1456
amp266	0.468064	-0.468064	-0.302567	0.212285	0.00215872	0.126542	-0.311495	-0.330154	0.184243	-0.00508446	-0.419421	-0.317812	-0.268028	-0.752499	-0.537135	-0.363356	0.189958	-0.498877	-0.367544	-0.134797	-0.577705	-0.417959	0.0467057	-0.67524	-0.375424	0.901327	-23.4258	-48.3525	amp1457
amp267	0.468064	-0.468064	-0.302567	0.212285	0.00215872	0.126542	-0.311495	-0.330154	0.184243	-0.00508446	-0.419421	-0.317812	-0.268028	-0.752499	-0.537135	-0.363356	0.189958	-0.498877	-0.367544	-0.134797	-0.577705	-0.417959	0.0467057	-0.559773	-0.263489	0.722509	-23.4278	-48.3572	amp1458
amp268	0.468064	-0.468064	0.0658578	1.04042	0.559245	0.0501892	0.327952	-0.244251	0.614519	0.315382	-0.1064	0.0799479	0.0375085	-0.669011	-0.557896	-0.632999	0.203389	-0.41549	-0.460431	0.106693	-0.499821	0.475174	-0.640208	0.189014	0.579277	-1.86322	-22.8364	-49.2322	amp1459
amp269	0.468064	-0.468064	0.0929713	1.04551	0.566092	0.0690539	0.327952	-0.244251	0.614519	0.346196	-0.0917276	0.118194	0.0538763	-0.67235	-0.557896	-0.632999	0.207538	-0.41549	-0.469719	0.106693	-0.506311	0.498223	-0.523521	0.189014	0.579277	-1.86322	-22.8369	-49.2344	amp1460
amp270	0.468064	-0.468064	0.0929713	1.04551	0.566092	0.0690539	0.327952	-0.244251	0.614519	0.346196	-0.0917276	0.118194	0.0538763	-0.67235	-0.557896	-0.632999	0.207538	-0.41549	-0.469719	0.106693	-0.506311	0.498223	-0.523521	0.0822743	0.327908	-1.98358	-22.8344	-49.2375	amp1461
amp271	0.468064	-0.468064	0.0690476	1.04042	0.559247	0.0452457	0.327952	-0.244251	0.614519	0.315382	-0.101509	0.0799479	0.0375085	-0.679029	-0.578657	-0.632999	0.193682	-0.438232	-0.460431	0.0859943	-0.499821	0.538558	-0.735867	0.0955065	-2.50837	-1.95496	-22.8253	-49.2392	amp1463
amp272	0.468064	-0.468064	0.0259853	0.954054	0.550168	-0.00744094	0.236602	-0.244251	0.536287	0.272243	-0.121073	0.0264032	0.0211401	-0.702406	-0.599419	-0.632999	0.223439	-0.423071	-0.479008	0.0997938	-0.506311	0.480936	-0.866539	0.0987307	1.1373	-2.13222	-22.8117	-49.1992	amp1464
amp273	0.468064	-0.468064	0.0674531	1.03534	0.552401	0.0475006	0.327952	-0.244251	0.614519	0.315382	-0.101509	0.0799479	0.0375085	-0.682369	-0.578657	-0.632999	0.206185	-0.423071	-0.469719	0.0997938	-0.499821	0.584655	-0.7413	0.237499	3.11596	-1.84485	-22.8139	-49.2344	amp1465
amp274	0.468064	-0.468064	0.0467192	0.948974	0.54325	0.014876	0.236602	-0.244251	0.536287	0.284568	-0.111291	0.0417014	0.0265967	-0.699067	-0.599419	-0.632999	0.222214	-0.423071	-0.469719	0.0997938	-0.506311	0.498223	-0.749401	0.209927	3.02133	-1.83658	-22.8142	-49.2083	amp1466
amp275	0.468064	-0.468064	0.0339593	0.938813	0.529415	0.0135733	0.236602	-0.244251	0.536287	0.278405	-0.121073	0.0340523	0.0211401	-0.702406	-0.578657	-0.632999	0.238801	-0.407909	-0.479008	0.113593	-0.512801	0.521271	-0.544129	0.133058	1.10159	-2.13496	-22.8036	-49.1917	amp1467
amp276	0.468064	-0.468064	0.0451239	0.933732	0.522498	-0.00532483	0.236602	-0.244251	0.536287	0.278405	-0.1064	0.0340523	0.0320526	-0.719104	-0.599419	-0.662959	0.243628	-0.423071	-0.479008	0.0997938	-0.519292	0.521271	-0.480652	0.0328174	0.913564	-2.3136	-22.805	-49.1872	amp1468
amp277	0.468064	-0.468064	0.0913761	0.948974	0.54325	-0.0164661	0.282277	-0.215617	0.536287	0.321544	-0.0721636	0.0875962	0.0757	-0.729123	-0.62018	-0.692919	0.248203	-0.430651	-0.497585	0.092894	-0.525782	0.532796	-0.617961	0.22036	-1.3801	-1.91482	-22.8064	-49.1831	amp1469
amp278	0.468064	-0.468064	0.0610728	1.02518	0.592577	0.0389454	0.282277	-0.244251	0.575402	0.309219	-0.1064	0.0722979	0.0375085	-0.655653	-0.557896	-0.603039	0.21625	-0.377587	-0.460431	0.141192	-0.499821	0.521271	-0.750488	-0.181532	-0.476095	-2.30595	-22.785	-49.2414	amp1470
amp279	0.468064	-0.468064	0.0610728	1.02518	0.592577	0.0389454	0.282277	-0.244251	0.575402	0.309219	-0.1064	0.0722979	0.0375085	-0.655653	-0.557896	-0.603039	0.21625	-0.377587	-0.460431	0.141192	-0.499821	0.521271	-0.750488	-0.131388	-0.377337	-2.3111	-22.7869	-49.2344	amp1471
amp280	0.468064	-0.468064	0.0754272	1.04042	0.559247	0.0330966	0.327952	-0.244251	0.614519	0.315382	-0.0917276	0.0799479	0.0429644	-0.652313	-0.557896	-0.603039	0.209818	-0.377587	-0.451142	0.141192	-0.499821	0.532796	-0.930946	-0.221719	-1.38284	-2.10535	-22.79	-49.2436	amp1472
amp281	0.468064	-0.468064	0.0674531	1.02518	0.53871	0.0403396	0.327952	-0.244251	0.614519	0.315382	-0.101509	0.0799479	0.0375085	-0.67569	-0.578657	-0.603039	0.221351	-0.392748	-0.460431	0.127393	-0.499821	0.573131	-0.830544	-0.0618226	0.165476	-2.30865	-22.7917	-49.2344	amp1473
amp282	0.468064	-0.468064	0.0754272	1.04042	0.559247	0.0330966	0.327952	-0.244251	0.614519	0.315382	-0.0917276	0.0799479	0.0429644	-0.652313	-0.557896	-0.603039	0.209818	-0.377587	-0.451142	0.141192	-0.499821	0.532796	-0.930946	-0.140633	-3.82598	-1.95533	-22.7869	-49.2497	amp1474
amp283	0.468064	-0.468064	0.0802122	1.05567	0.579782	0.0161726	0.327952	-0.244251	0.614519	0.315382	-0.0868367	0.0799479	0.0538763	-0.662332	-0.557896	-0.603039	0.224164	-0.377587	-0.460431	0.141192	-0.499821	0.561606	-0.829969	-0.156849	0.127688	-2.23139	-22.7822	-49.2489	amp1475
amp284	0.468064	-0.468064	0.0690476	1.04042	0.559247	0.0452457	0.327952	-0.244251	0.614519	0.315382	-0.101509	0.0799479	0.0375085	-0.679029	-0.578657	-0.632999	0.193682	-0.438232	-0.460431	0.0859943	-0.499821	0.538558	-0.735867	-0.382576	-1.4393	0.935867	-22.8275	-49.2361	amp1476
amp285	0.468064	-0.468064	0.107326	1.06075	0.53307	0.074072	0.373627	-0.244251	0.653634	0.352359	-0.0819459	0.125843	0.0593322	-0.669011	-0.578657	-0.662959	0.203586	-0.41549	-0.460431	0.106693	-0.499821	0.515509	-0.581739	-0.421672	-0.704306	0.388559	-22.825	-49.2475	amp1477
amp286	0.468064	-0.468064	0.107326	1.06075	0.53307	0.074072	0.373627	-0.244251	0.653634	0.352359	-0.0819459	0.125843	0.0593322	-0.669011	-0.578657	-0.662959	0.203586	-0.41549	-0.460431	0.106693	-0.499821	0.550082	-0.581739	-0.230872	-1.0772	1.57839	-22.8214	-49.2481	amp1478
amp287	0.468064	-0.468064	0.0674531	1.03534	0.552401	0.0475006	0.327952	-0.244251	0.614519	0.315382	-0.101509	0.0799479	0.0375085	-0.682369	-0.578657	-0.632999	0.206185	-0.423071	-0.469719	0.0997938	-0.499821	0.584655	-0.7413	0.105398	-0.245518	0.705863	-22.8158	-49.2408	amp1479
amp288	0.468064	-0.468064	0.0674531	1.03534	0.552401	0.0475006	0.327952	-0.244251	0.614519	0.315382	-0.101509	0.0799479	0.0375085	-0.682369	-0.578657	-0.632999	0.206185	-0.423071	-0.469719	0.0997938	-0.499821	0.584655	-0.7413	-0.342038	-1.14211	0.301973	-22.8153	-49.2406	amp1480
amp289	0.468064	-0.468064	0.0674531	1.03534	0.552401	0.0475006	0.327952	-0.244251	0.614519	0.315382	-0.101509	0.0799479	0.0375085	-0.682369	-0.578657	-0.632999	0.206185	-0.423071	-0.469719	0.0997938	-0.499821	0.584655	-0.7413	-0.666422	-0.747318	-0.292475	-22.8136	-49.2361	amp1481
amp290	0.468064	-0.468064	0.0180104	0.959135	0.503121	-0.00116554	0.236602	-0.272886	0.575402	0.259916	-0.130855	0.0111041	0.0102283	-0.692388	-0.599419	-0.632999	0.227088	-0.407909	-0.479008	0.113593	-0.512801	0.509747	-0.718112	-0.240715	1.12936	0.314162	-22.8069	-49.2108	amp1482
amp291	0.468064	-0.468064	0.0180104	0.959135	0.503121	-0.00116554	0.236602	-0.272886	0.575402	0.259916	-0.130855	0.0111041	0.0102283	-0.692388	-0.599419	-0.632999	0.227088	-0.407909	-0.479008	0.113593	-0.512801	0.509747	-0.718112	-0.267463	0.415247	0.506062	-22.8075	-49.2106	amp1483
amp292	0.468064	-0.468064	0.0339593	0.938813	0.529415	0.0135733	0.236602	-0.244251	0.536287	0.278405	-0.121073	0.0340523	0.0211401	-0.702406	-0.578657	-0.632999	0.238801	-0.407909	-0.479008	0.113593	-0.512801	0.486698	-0.544129	-0.455883	0.0520981	1.05586	-22.8019	-49.1969	amp1484
amp293	0.468064	-0.468064	0.0913761	0.948974	0.54325	-0.0164661	0.282277	-0.215617	0.536287	0.321544	-0.0721636	0.0875962	0.0757	-0.729123	-0.62018	-0.692919	0.248203	-0.430651	-0.497585	0.092894	-0.525782	0.532796	-0.617961	-0.707921	-1.30305	-0.464578	-22.8061	-49.1822	amp1485
amp294	0.468064	-0.468064	-0.00272347	0.954055	0.550167	0.0172743	0.190928	-0.272886	0.536287	0.241428	-0.150419	-0.0118433	-0.011596	-0.695727	-0.599419	-0.603039	0.215679	-0.423071	-0.469719	0.0997938	-0.499821	0.561606	-0.688294	0.195062	0.928789	-1.09248	-22.7953	-49.2228	amp1486
amp295	0.468064	-0.468064	0.0674531	1.02518	0.53871	0.0403396	0.327952	-0.244251	0.614519	0.315382	-0.101509	0.0799479	0.0375085	-0.67569	-0.578657	-0.603039	0.221351	-0.392748	-0.460431	0.127393	-0.499821	0.573131	-0.830544	0.216172	0.90877	0.533053	-22.795	-49.2344	amp1487
amp296	0.468064	-0.468064	0.0754272	1.04042	0.559247	0.0330966	0.327952	-0.244251	0.614519	0.315382	-0.0917276	0.0799479	0.0429644	-0.652313	-0.557896	-0.603039	0.209818	-0.377587	-0.451142	0.141192	-0.499821	0.532796	-0.930946	-0.562559	-1.03653	-0.926149	-22.7886	-49.2431	amp1488
amp297	0.468064	-0.468064	0.0865918	1.06583	0.593473	0.0403396	0.327952	-0.244251	0.614519	0.333871	-0.0868367	0.102895	0.0538763	-0.638955	-0.557896	-0.573078	0.200167	-0.370006	-0.441853	0.148092	-0.48684	0.532796	-0.811663	-0.152463	1.02628	-1.80129	-22.7903	-49.2558	amp1489
amp298	0.468064	-0.468064	0.448637	0.766072	0.793654	-0.354019	0.510652	0.185263	0.184243	0.54957	0.294657	0.370619	0.430341	-1.03302	-0.371045	-0.603039	0.499637	-0.453393	-0.553317	-0.334889	-0.623138	0.826665	-0.280735	-0.148727	0.396539	-2.31021	-22.2294	-49.0811	amp1490
amp299	0.468064	-0.468064	0.549117	0.811798	0.800715	-0.309331	0.647677	0.242532	0.223359	0.6605	0.353348	0.508305	0.506725	-1.02968	-0.412568	-0.632999	0.483997	-0.460974	-0.553317	0.0652951	-0.623138	0.855476	-0.239302	-0.347226	-0.473408	-2.29671	-22.2356	-49.0856	amp1491
amp300	0.468064	-0.468064	0.529977	0.791475	0.829961	-0.317052	0.602002	0.242532	0.184243	0.635848	0.348457	0.477707	0.490357	-1.0397	-0.412568	-0.632999	0.489429	-0.468554	-0.553317	-0.355588	-0.629629	0.872762	-0.155039	-0.324079	-0.731901	-2.29273	-22.2375	-49.0814	amp1492
amp301	0.468064	-0.468064	0.48213	0.760992	0.786392	-0.338164	0.556327	0.213897	0.184243	0.586546	0.314221	0.416514	0.457621	-1.023	-0.371045	-0.603039	0.494848	-0.453393	-0.553317	-0.334889	-0.623138	0.820903	-0.472597	-0.257662	-0.376777	-2.30304	-22.2328	-49.0842	amp1493
amp302	0.468064	-0.468064	0.529977	0.791475	0.829961	-0.317052	0.602002	0.242532	0.184243	0.635848	0.348457	0.477707	0.490357	-1.0397	-0.412568	-0.632999	0.489429	-0.468554	-0.553317	-0.355588	-0.629629	0.872762	-0.155039	-0.254232	0.400429	-2.29869	-22.2383	-49.0792	amp1494
amp303	0.468064	-0.468064	0.48213	0.760992	0.786392	-0.338164	0.556327	0.213897	0.184243	0.586546	0.314221	0.416514	0.457621	-1.023	-0.371045	-0.603039	0.494848	-0.453393	-0.553317	-0.334889	-0.623138	0.820903	-0.472597	-0.25191	-0.413135	-2.3024	-22.2322	-49.0844	amp1495
amp304	0.468064	-0.468064	0.557091	0.796555	0.779051	-0.282408	0.647677	0.242532	0.223359	0.672826	0.353348	0.523603	0.506725	-1.01966	-0.391807	-0.632999	0.485133	-0.445813	-0.544028	0.0790946	-0.623138	0.855476	-0.234265	-0.257662	-0.376777	-2.30304	-22.2353	-49.0917	amp1496
amp305	0.468064	-0.468064	0.549117	0.811798	0.800715	-0.309331	0.647677	0.242532	0.223359	0.6605	0.353348	0.508305	0.506725	-1.02968	-0.412568	-0.632999	0.483997	-0.460974	-0.553317	0.0652951	-0.623138	0.855476	-0.239302	-0.270806	-0.0894423	-2.32618	-22.2381	-49.0908	amp1497
amp306	0.468064	-0.468064	0.507649	0.771153	0.742944	-0.302556	0.602002	0.213897	0.223359	0.61736	0.324003	0.462409	0.468533	-1.01298	-0.391807	-0.603039	0.482407	-0.445813	-0.544028	-0.334889	-0.616648	0.815141	-0.359962	-0.169976	-1.48002	-1.99265	-22.2297	-49.0981	amp1498
amp307	0.468064	-0.468064	0.48213	0.760992	0.786392	-0.338164	0.556327	0.213897	0.184243	0.586546	0.314221	0.416514	0.457621	-1.023	-0.371045	-0.603039	0.494848	-0.453393	-0.553317	-0.334889	-0.623138	0.820903	-0.472597	-0.165543	-1.60864	-1.96279	-22.2297	-49.0894	amp1499
amp308	0.468064	-0.468064	0.507649	0.771153	0.742944	-0.302556	0.602002	0.213897	0.223359	0.61736	0.324003	0.462409	0.468533	-1.01298	-0.391807	-0.603039	0.482407	-0.445813	-0.544028	-0.334889	-0.616648	0.815141	-0.359962	-0.207747	-0.0686378	-2.32125	-22.2308	-49.0944	amp1500
amp309	0.468064	-0.468064	0.549117	0.811798	0.800715	-0.309331	0.647677	0.242532	0.223359	0.6605	0.353348	0.508305	0.506725	-1.02968	-0.412568	-0.632999	0.483997	-0.460974	-0.553317	0.0652951	-0.623138	0.855476	-0.239302	-0.727297	-0.509667	-0.505855	-22.2364	-49.0867	amp1501
amp310	0.468064	-0.468064	0.48213	0.760992	0.786392	-0.338164	0.556327	0.213897	0.184243	0.586546	0.314221	0.416514	0.457621	-1.023	-0.371045	-0.603039	0.494848	-0.453393	-0.553317	-0.334889	-0.623138	0.820903	-0.472597	0.189308	0.907071	0.528782	-22.2331	-49.0856	amp1502
amp311	0.468064	-0.468064	0.549117	0.811798	0.800715	-0.309331	0.647677	0.242532	0.223359	0.6605	0.353348	0.508305	0.506725	-1.02968	-0.412568	-0.632999	0.483997	-0.460974	-0.553317	0.0652951	-0.623138	0.855476	-0.239302	-0.555992	-0.449438	-0.288768	-22.2386	-49.0836	amp1503
amp312	0.468064	-0.468064	0.549117	0.811798	0.800715	-0.309331	0.647677	0.242532	0.223359	0.6605	0.353348	0.508305	0.506725	-1.02968	-0.412568	-0.632999	0.483997	-0.460974	-0.553317	0.0652951	-0.623138	0.855476	-0.239302	-0.246117	-0.360254	-1.06774	-22.2378	-49.0867	amp1504
amp313	0.468064	-0.468064	0.557091	0.796555	0.779051	-0.282408	0.647677	0.242532	0.223359	0.672826	0.353348	0.523603	0.506725	-1.01966	-0.391807	-0.632999	0.485133	-0.445813	-0.544028	0.0790946	-0.623138	0.855476	-0.234265	-0.68575	-0.310805	-1.2522	-22.2389	-49.0917	amp1505
amp314	0.468064	-0.468064	0.557091	0.796555	0.779051	-0.282408	0.647677	0.242532	0.223359	0.672826	0.353348	0.523603	0.506725	-1.01966	-0.391807	-0.632999	0.485133	-0.445813	-0.544028	0.0790946	-0.623138	0.861238	-0.234265	0.00819765	-0.238747	1.25481	-22.2375	-49.0919	amp1506
amp315	-0.615154	0.615154	-0.152645	-0.163681	0.0610612	-0.128951	-0.539869	-0.158348	-0.246032	0.007241	-0.287365	-0.279567	-0.120716	-0.53209	0.0441785	-0.573078	0.599349	0.0469287	-0.571894	0.141192	-0.720494	-0.210522	0.132661	0.670975	-1.13326	-0.369924	-22.7642	-46.8792	amp1507
amp316	0.468064	-0.468064	0.166338	0.120833	0.0888849	0.0667802	-0.0831209	-0.0724456	0.0277798	0.340033	-0.101509	0.125843	0.0866124	-0.645634	0.314074	-0.72288	0.908914	0.213703	-0.748378	0.306785	-0.843812	-0.0549435	-0.408064	-0.114703	-2.3439	-1.96003	-22.6625	-47.275	amp1508
amp317	0.468064	-0.468064	0.110515	0.0141409	0.0998963	-0.0111658	-0.174471	-0.0438112	-0.0895685	0.272243	-0.116183	0.0493506	0.0702441	-0.572164	0.189507	-0.632999	0.75031	0.145477	-0.655492	0.265387	-0.778908	-0.129851	-0.309033	-0.522538	-1.97697	-1.8614	-22.7294	-47.0861	amp1509
amp318	-2.23998	2.23998	-0.642284	-0.331341	-0.824128	0.654044	-0.631219	-0.559229	0.223359	-0.177644	-0.796024	-0.531991	-0.68814	-0.725783	-0.557896	-0.123674	-0.139191	-0.711135	-0.0981734	-0.217593	-0.389484	-1.0518	-0.461969	1.70163	1.13366	-0.96594	-23.9211	-48.3486	amp1510
amp319	0.468064	-0.468064	0.561876	0.760992	0.503159	-0.204981	0.464977	0.0134573	0.379822	0.586546	0.260421	0.431813	0.457621	-0.208154	0.646253	-0.72288	0.936727	0.607896	-0.794822	0.506877	-0.714004	0.671087	-0.257881	-0.817027	-1.07213	-0.252151	-21.7192	-47.6456	amp1512
amp320	0.468064	-0.468064	0.601749	0.796555	0.497527	-0.171341	0.556327	0.0420917	0.418939	0.635848	0.284875	0.485357	0.4849	-0.231531	0.687776	-0.75284	0.962021	0.600315	-0.822688	0.513777	-0.733475	0.815141	-0.256407	-0.075661	-0.510003	1.34257	-21.7311	-47.5842	amp1513
amp321	0.468064	-0.468064	0.418334	0.628895	0.484509	-0.294867	0.236602	-0.0438112	0.262475	0.413987	0.172383	0.225283	0.353956	-0.16474	0.58397	-0.72288	0.878245	0.585154	-0.80411	0.45168	-0.694533	0.826665	-0.129615	0.216172	0.90877	0.533053	-21.6497	-47.6397	amp1514
amp322	0.468064	-0.468064	0.499674	0.735588	0.467826	-0.176503	0.373627	-0.0438112	0.379823	0.537244	0.20662	0.355321	0.397604	-0.178099	0.729298	-0.72288	0.93982	0.638218	-0.794822	1.06575	-0.714004	0.769044	-0.418937	0.0177427	0.0404181	1.21142	-21.7206	-47.5958	amp1515
amp323	0.468064	-0.468064	0.204615	0.476477	0.492933	-0.35907	-0.0831209	-0.129714	0.106012	0.192126	0.0207641	-0.0500898	0.190276	-0.0378379	0.667014	-0.692919	0.841914	0.683702	-0.776244	0.541376	-0.675061	0.659563	-0.640803	0.0665355	-0.982678	-0.0398446	-21.6097	-47.6228	amp1516
amp324	0.468064	-0.468064	0.691064	-1.25601	-1.50415	0.69517	0.739026	0.70068	-0.324264	1.15353	0.235966	1.13554	0.463077	0.0523296	0.106462	0.175929	-0.160035	0.0241868	0.115465	0.493078	-0.240204	-1.14399	1.34004	-0.560918	-1.40467	1.55578	-24.1933	-47.9286	amp1521
amp325	0.468064	-0.468064	0.718177	-1.23061	-1.51406	0.710051	0.784701	0.70068	-0.285148	1.18434	0.250638	1.16614	0.479444	0.0656878	0.106462	0.205889	-0.170539	0.0317674	0.143331	0.499978	-0.220733	-1.10942	0.360545	-0.532673	-0.552414	1.51798	-24.2036	-47.9322	amp1522
amp326	0.468064	-0.468064	0.801113	-1.23061	-1.51406	0.690903	0.876051	0.757949	-0.285147	1.25829	0.319112	1.25793	0.555829	0.0456505	0.127223	0.175929	-0.144771	0.0317674	0.106177	0.506877	-0.246695	-1.13247	-0.0535311	-0.359342	-0.686438	1.39977	-24.2022	-47.9417	amp1523
amp327	0.468064	-0.468064	0.662355	-1.23569	-1.52184	0.708506	0.693351	0.643412	-0.285148	1.12271	0.211511	1.10494	0.435796	0.0322924	0.0857009	0.145968	-0.154455	0.00902551	0.115465	0.479278	-0.240204	-1.1267	1.67875	-0.413696	0.156253	1.37926	-24.2058	-47.9544	amp1524
amp328	0.468064	-0.468064	0.600154	-1.24077	-1.52962	0.713617	0.647677	0.614778	-0.285147	1.06725	0.157711	1.02845	0.375781	0.0723669	0.106462	0.205889	-0.189759	0.0166061	0.143331	0.486178	-0.220733	-1.16128	0.909807	-0.428654	-1.61868	1.43829	-24.1936	-47.9197	amp1525
amp329	0.468064	-0.468064	0.600154	-1.24077	-1.52962	0.713617	0.647677	0.614778	-0.285147	1.06725	0.157711	1.02845	0.375781	0.0723669	0.106462	0.205889	-0.189759	0.0166061	0.143331	0.486178	-0.220733	-1.16128	0.909807	-0.131731	1.27547	0.289827	-24.1931	-47.9197	amp1526
amp330	0.468064	-0.468064	0.691064	-1.25601	-1.50415	0.69517	0.739026	0.70068	-0.324264	1.15353	0.235966	1.13554	0.463077	0.0523296	0.106462	0.175929	-0.160035	0.0241868	0.115465	0.493078	-0.240204	-1.14399	1.34004	-0.0529041	-0.776196	0.585145	-24.1942	-47.9319	amp1527
amp331	0.468064	-0.468064	0.557091	0.796555	0.779051	-0.282408	0.647677	0.242532	0.223359	0.672826	0.353348	0.523603	0.506725	-1.01966	-0.391807	-0.632999	0.485133	-0.445813	-0.544028	0.0790946	-0.623138	0.861238	-0.234265	-0.890682	-0.998441	-0.597985	-22.2375	-49.0925	amp1530
amp332	-0.0735454	0.0735454	-0.0537606	0.801636	0.237512	0.288472	0.145253	-0.358789	0.614519	0.241428	-0.258019	-0.0118433	-0.158908	-0.53209	-0.0803887	-0.573078	0.510042	0.0696706	-0.488296	0.548276	-0.499821	0.486698	-0.295791	-0.148552	-0.205629	-0.25585	-22.2592	-49.6336	amp1531
amp333	0.468064	-0.468064	-0.0473811	0.700024	0.152178	0.315104	0.145253	-0.330154	0.575403	0.253754	-0.25802	0.00345496	-0.158908	-0.555467	-0.0803887	-0.453237	0.379734	-0.0364583	-0.367544	0.45168	-0.434916	0.480936	-0.197629	-0.935032	-0.333438	-0.569408	-22.3775	-49.7978	amp1532
amp334	0.468064	-0.468064	0.472561	0.801636	0.67175	-0.218928	0.556327	0.127995	0.301591	0.605035	0.265312	0.439462	0.424885	-1.09313	-0.391807	-0.632999	0.563122	-0.468554	-0.59976	0.0583954	-0.636119	0.774806	-0.593344	-0.56868	-0.141478	-1.44206	-22.1878	-48.9697	amp1533
amp335	0.468064	-0.468064	0.426309	0.928652	0.624788	-0.040256	0.602002	0.0420917	0.458054	0.611198	0.196838	0.447111	0.332133	-0.89276	-0.474851	-0.573078	0.404171	-0.392748	-0.506874	0.127393	-0.610157	0.763282	-0.425434	-0.829054	-0.840471	-0.377411	-22.2389	-49.2794	amp1534
amp336	0.468064	-0.468064	0.3035	0.862603	0.644483	-0.119752	0.464977	0.0134573	0.379822	0.487941	0.128365	0.294126	0.261204	-0.785895	-0.516374	-0.603039	0.346011	-0.347264	-0.497585	0.168791	-0.571215	0.676849	-0.42486	-0.709221	0.136216	0.0208018	-22.5183	-49.2228	amp1535
amp337	0.468064	-0.468064	0.12168	0.740669	0.155367	0.314267	0.373627	-0.215617	0.614519	0.413987	-0.130855	0.202336	-0.011596	-0.565485	-0.246478	-0.423277	0.346456	-0.0743615	-0.358255	0.417181	-0.421936	0.555844	-0.154629	-0.659335	-1.50303	0.138947	-22.4136	-49.6836	amp1536
amp338	0.468064	-0.468064	-0.107988	0.659378	0.148954	0.266422	0.0539033	-0.358789	0.536287	0.1798	-0.292256	-0.0883354	-0.1971	-0.518732	-0.10115	-0.513158	0.406444	-0.00613576	-0.404699	0.479278	-0.447897	0.423315	-0.691419	-0.595729	0.0854533	-0.762216	-22.3883	-49.6754	amp1537
amp339	0.468064	-0.468064	-0.0936332	0.715266	0.225046	0.260967	0.0539033	-0.358789	0.536287	0.192126	-0.282474	-0.0730371	-0.186188	-0.498694	-0.10115	-0.513158	0.412355	0.0166061	-0.413987	0.499978	-0.454388	0.394504	-0.538596	-0.727408	0.297875	-1.55544	-22.3804	-49.6723	amp1538
amp340	0.468064	-0.468064	0.139224	0.715266	0.12114	0.313971	0.373627	-0.215617	0.614519	0.432476	-0.116183	0.225283	-0.000683566	-0.582183	-0.267239	-0.393317	0.334907	-0.0971034	-0.348967	0.396482	-0.421936	0.567369	-0.354854	-0.551342	-0.481398	1.15472	-22.4115	-49.6937	amp1539
amp341	0.468064	-0.468064	0.139224	0.715266	0.12114	0.313971	0.373627	-0.215617	0.614519	0.432476	-0.116183	0.225283	-0.000683566	-0.582183	-0.267239	-0.393317	0.334907	-0.0971034	-0.348967	0.396482	-0.421936	0.567369	-0.354854	-0.197855	-0.857545	1.60711	-22.411	-49.6939	amp1540
amp342	0.468064	-0.468064	0.139224	0.715266	0.12114	0.313971	0.373627	-0.215617	0.614519	0.432476	-0.116183	0.225283	-0.000683566	-0.582183	-0.267239	-0.393317	0.334907	-0.0971034	-0.348967	0.396482	-0.421936	0.567369	-0.354854	-0.331003	-0.0319207	0.74461	-22.4119	-49.6939	amp1541
amp343	0.468064	-0.468064	-0.0601402	0.567928	0.0761565	0.257097	0.0995783	-0.30152	0.49717	0.229102	-0.253129	-0.0271424	-0.153452	-0.515392	-0.121911	-0.483197	0.381858	-0.00613576	-0.376833	0.479278	-0.428426	0.406028	-0.315811	0.782907	-0.40922	0.36751	-22.3913	-49.6924	amp1542
amp344	0.468064	-0.468064	0.0849965	0.776233	0.151714	0.33348	0.327952	-0.272886	0.653634	0.383173	-0.165092	0.164089	-0.0497881	-0.568825	-0.225717	-0.423277	0.33134	-0.0895227	-0.348967	0.403382	-0.415445	0.538558	-0.120583	-0.69184	-0.133323	-0.35044	-22.4183	-49.7177	amp1543
amp345	0.468064	-0.468064	0.139224	0.715266	0.12114	0.313971	0.373627	-0.215617	0.614519	0.432476	-0.116183	0.225283	-0.000683566	-0.582183	-0.267239	-0.393317	0.334907	-0.0971034	-0.348967	0.396482	-0.421936	0.567369	-0.354854	-0.286875	0.00778231	0.0656323	-22.4108	-49.6936	amp1544
amp346	-1.07939	1.07939	0.139224	0.715266	0.12114	0.313971	0.373627	-0.215617	0.614519	0.432476	-0.116183	0.225283	-0.000683566	-0.582183	-0.267239	-0.393317	0.334907	-0.0971034	-0.348967	0.396482	-0.421936	0.567369	-0.354854	1.05807	0.61034	-0.951901	-22.4107	-49.6938	amp1545
amp347	0.468064	-0.468064	0.139224	0.715266	0.12114	0.313971	0.373627	-0.215617	0.614519	0.432476	-0.116183	0.225283	-0.000683566	-0.582183	-0.267239	-0.393317	0.334907	-0.0971034	-0.348967	0.396482	-0.421936	0.567369	-0.354854	-0.338287	-0.143479	0.308506	-22.4109	-49.6939	amp1546
amp348	-0.51668	0.51668	-0.103203	0.684782	0.183541	0.263581	0.0539033	-0.358789	0.536287	0.185963	-0.292256	-0.0806862	-0.191644	-0.495355	-0.0803887	-0.513158	0.408409	0.0166061	-0.404699	0.499978	-0.447897	0.388742	-0.755093	0.573541	-0.177128	-0.274221	-22.3792	-49.6797	amp1547
amp349	-0.169123	0.169123	-0.103203	0.684782	0.183541	0.263581	0.0539033	-0.358789	0.536287	0.185963	-0.292256	-0.0806862	-0.191644	-0.495355	-0.0803887	-0.513158	0.408409	0.0166061	-0.404699	0.499978	-0.447897	0.388742	-0.755093	0.0655617	-1.22562	-0.126121	-22.3788	-49.6797	amp1548
amp350	0.468064	-0.468064	0.0371491	0.715266	0.172821	0.295888	0.236602	-0.272886	0.575402	0.333871	-0.189547	0.102895	-0.0770677	-0.538769	-0.204956	-0.453237	0.365029	-0.0440389	-0.367544	0.44478	-0.428426	0.515509	0.316918	-0.22003	-0.588552	1.15413	-22.4028	-49.6756	amp1549
amp351	0.468064	-0.468064	-0.0840639	0.633976	0.114366	0.284569	0.0995783	-0.330154	0.536287	0.210614	-0.282474	-0.0500898	-0.180732	-0.495355	-0.0596275	-0.453237	0.391174	0.0241868	-0.376833	0.506877	-0.434916	0.354169	-0.494776	-0.672402	-1.28345	0.524613	-22.3878	-49.7258	amp1550
amp352	-2.08068	2.08068	-0.840053	-1.36779	-1.16528	0.219923	-1.36202	-0.330154	-0.715424	-0.467296	-0.844933	-0.85326	-0.742701	1.0041	0.93691	0.655293	-0.296574	0.736766	0.421991	1.03126	-0.0260209	-1.69139	0.246849	3.32582	1.49279	-1.85631	-23.9478	-47.3956	amp1551
amp353	-3.14266	3.14266	-1.24197	-1.17472	-0.792482	-0.0284564	-1.91011	-0.645131	-0.754539	-0.923345	-1.08948	-1.404	-1.0155	0.426358	0.750059	0.0860478	0.116359	0.600315	-0.0238643	0.865663	-0.33756	-1.73173	-0.488404	4.12208	1.00881	-1.77052	-23.715	-46.9456	amp1552
amp354	-2.42052	2.42052	-1.03144	-0.605695	-1.21409	0.924302	-1.08797	-0.845571	0.223359	-0.473459	-1.14817	-0.899154	-1.08097	-0.16474	-0.329523	0.0560875	-0.291202	-0.339684	0.180486	0.175691	-0.194771	-1.40329	-0.222506	2.75071	1.45449	-1.73055	-24.23	-48.3772	amp1553
amp355	-3.52274	3.52274	-1.21964	-1.03247	-0.673701	0.024759	-1.81877	-0.645131	-0.676307	-0.892531	-1.09437	-1.38106	-1.02096	1.00744	0.999194	0.565412	-0.170304	0.842895	0.347681	1.10025	-0.0779442	-1.61072	0.118002	4.83179	0.76127	-1.63426	-23.8889	-47.4597	amp1554
amp356	-2.95262	2.95262	-1.2021	-0.976579	-0.640068	0.0119626	-1.81877	-0.673766	-0.637192	-0.892531	-1.08459	-1.36576	-1.01004	0.316153	0.667014	0.0860478	0.128648	0.509347	-0.0331529	0.789766	-0.344051	-1.61649	-0.437347	3.91863	0.639754	-1.90182	-23.7153	-47.0725	amp1555
amp357	-3.14266	3.14266	-0.602411	-0.173842	-0.939137	0.889085	-0.44852	-0.645131	0.49717	-0.0790386	-0.820478	-0.409604	-0.715421	-0.548787	-0.495613	-0.183595	-0.123599	-0.559522	-0.0424416	-0.0244012	-0.350541	-1.02875	0.0296702	4.08577	0.664611	-1.93626	-24.0872	-48.3481	amp1556
amp358	-1.26509	1.26509	-0.573702	-0.966418	-0.73631	-0.0358177	-1.08797	-0.272886	-0.558959	-0.294738	-0.590604	-0.631432	-0.458988	-0.154722	0.0441785	-0.393317	0.405466	0.251606	-0.432565	0.44478	-0.623138	-1.38024	-0.422542	1.81354	-0.0453521	0.732085	-23.2967	-46.2906	amp1559
amp359	0.468064	-0.468064	-0.334465	-0.499001	-0.225089	0.0340627	-0.722568	-0.158348	-0.402496	-0.0790386	-0.443876	-0.379006	-0.295308	-0.722443	0.0234173	-0.453237	0.414283	-0.241135	-0.432565	-0.0244012	-0.623138	-0.815547	-0.415219	-0.611184	-0.863887	1.13412	-23.3756	-47.4708	amp1560
amp360	0.468064	-0.468064	-1.02985	-0.885128	-0.375022	-0.213971	-1.68174	-0.530594	-0.715423	-0.806252	-0.903624	-1.25102	-0.808173	-0.278285	0.272552	-0.363356	0.477623	0.221283	-0.423276	0.368883	-0.616648	-1.20161	0.998546	-0.0234039	1.0646	-0.283813	-23.2611	-46.9281	amp1561
amp361	0.468064	-0.468064	-1.35202	-0.793677	-0.285193	-0.175772	-2.09281	-0.816937	-0.676307	-1.0959	-1.15795	-1.63348	-1.09188	-0.111308	0.480164	-0.393317	0.465744	0.388057	-0.39541	0.493078	-0.597177	-1.23042	0.347922	-0.563675	-0.714159	1.38568	-23.245	-46.9367	amp1562
amp362	0.468064	-0.468064	-1.28503	-0.763193	-0.235595	-0.19257	-2.00146	-0.759669	-0.676307	-1.03428	-1.09926	-1.55699	-1.02641	-0.16808	0.438641	-0.393317	0.486686	0.342573	-0.413987	0.458579	-0.610157	-1.13247	0.747051	-0.519542	-0.740968	1.38594	-23.2364	-46.9458	amp1563
amp363	0.468064	-0.468064	-1.25792	-0.747951	-0.270417	-0.167736	-1.95579	-0.759669	-0.637191	-1.00346	-1.08948	-1.51874	-1.0155	-0.16808	0.438641	-0.393317	0.486686	0.342573	-0.413987	0.458579	-0.610157	-1.14975	0.805601	-0.557597	-0.158347	1.26699	-23.2381	-46.9408	amp1564
amp364	0.468064	-0.468064	-1.35202	-0.793677	-0.285193	-0.175772	-2.09281	-0.816937	-0.676307	-1.0959	-1.15795	-1.63348	-1.09188	-0.111308	0.480164	-0.393317	0.465744	0.388057	-0.39541	0.493078	-0.597177	-1.23042	0.347922	-0.335231	-0.518035	1.62913	-23.2492	-46.9397	amp1565
amp365	0.468064	-0.468064	-1.34086	-0.81908	-0.266882	-0.203461	-2.09281	-0.788303	-0.715423	-1.08974	-1.13839	-1.62583	-1.07006	-0.131345	0.480164	-0.363356	0.463356	0.365315	-0.386121	0.472379	-0.590686	-1.2189	0.765891	-0.518592	-0.917536	1.67966	-23.2497	-46.9436	amp1566
amp366	0.468064	-0.468064	-1.13192	-0.753032	-0.278632	-0.176404	-1.77309	-0.645131	-0.637191	-0.886369	-0.98677	-1.36576	-0.900925	-0.248229	0.334835	-0.393317	0.495063	0.266767	-0.441853	0.389582	-0.629629	-1.07484	1.42178	0.0157005	-1.30386	1.72025	-23.2394	-46.9264	amp1567
amp367	0.468064	-0.468064	-1.27227	-0.834322	-0.291837	-0.191459	-2.00146	-0.731034	-0.715424	-1.02811	-1.09437	-1.54169	-1.02096	-0.151382	0.438641	-0.363356	0.453639	0.334993	-0.39541	0.458579	-0.597177	-1.24771	1.27066	-0.319089	-0.668231	1.40543	-23.2578	-46.9358	amp1568
amp368	0.468064	-0.468064	-1.13192	-0.753032	-0.278632	-0.176404	-1.77309	-0.645131	-0.637191	-0.886369	-0.98677	-1.36576	-0.900925	-0.248229	0.334835	-0.393317	0.495063	0.266767	-0.441853	0.389582	-0.629629	-1.07484	1.42178	-0.274042	-1.1031	1.65373	-23.2339	-46.9325	amp1569
amp369	0.468064	-0.468064	-0.854407	-0.834322	-0.351323	-0.20084	-1.45337	-0.416057	-0.676307	-0.633693	-0.771569	-1.05214	-0.66086	-0.338396	0.189507	-0.393317	0.494846	0.168219	-0.460431	0.320585	-0.642609	-1.01146	1.26627	-0.0599261	-0.707292	1.36911	-23.2472	-46.9117	amp1570
amp370	0.468064	-0.468064	0.20302	0.359622	0.21274	0.0482272	0.236602	0.0134573	0.184243	0.438638	-0.0330366	0.232932	0.162996	-0.705746	-0.10115	-0.603039	0.610726	-0.0971034	-0.636915	0.396482	-0.765927	0.00844012	-0.306462	-1.3043	-0.85447	0.133631	-22.9208	-48.2083	amp1576
amp371	0.468064	-0.468064	1.15359	0.99978	0.835271	-0.691029	1.19577	0.471606	0.379822	0.962479	0.852225	0.883118	1.04687	-0.582183	0.41788	-1.05244	1.27891	0.562412	-1.08277	0.996758	-0.921697	1.4144	-0.535834	0.193415	0.932747	0.0054568	-20.3792	-49.25	amp1582
amp372	0.468064	-0.468064	1.19665	1.03534	0.884734	-0.688984	1.24145	0.50024	0.379823	1.00562	0.886462	0.936663	1.07961	-0.592201	0.438641	-1.05244	1.29591	0.562412	-1.08277	0.996758	-0.921697	1.4605	-0.723394	-0.0901161	0.739389	-0.422443	-20.3725	-49.27	amp1583
amp373	0.468064	-0.468064	1.2748	1.06075	0.920066	-0.71744	1.37847	0.586143	0.379822	1.06108	0.954935	1.00551	1.15599	-0.575504	0.438641	-1.0824	1.27659	0.554831	-1.09206	0.424081	-0.908716	1.54117	-0.416454	-0.191566	0.114984	-1.51943	-20.3689	-49.1931	amp1584
amp374	0.468064	-0.468064	1.20463	1.0201	0.863536	-0.660887	1.24145	0.50024	0.379823	1.01794	0.886462	0.951961	1.07961	-0.592201	0.438641	-1.05244	1.28417	0.554831	-1.07348	0.989858	-0.915206	1.44322	-0.624445	-0.447506	-0.813484	-1.41074	-20.3792	-49.2517	amp1585
amp375	0.468064	-0.468064	1.20463	1.0201	0.863536	-0.660887	1.24145	0.50024	0.379823	1.01794	0.886462	0.951961	1.07961	-0.592201	0.438641	-1.05244	1.28417	0.554831	-1.07348	0.989858	-0.915206	1.44322	-0.624445	-0.413594	-0.812643	-1.41177	-20.3786	-49.2511	amp1586
amp376	0.468064	-0.468064	1.20463	1.05059	0.905932	-0.694955	1.24145	0.50024	0.379823	1.00562	0.891352	0.936663	1.09052	-0.612239	0.41788	-1.05244	1.29603	0.53967	-1.08277	0.976058	-0.921697	1.48931	-0.632907	-0.695765	-0.975432	-0.33953	-20.375	-49.2756	amp1588
amp377	0.468064	-0.468064	1.27799	0.908329	0.879521	-0.749974	1.28712	0.614778	0.262475	1.06108	0.964717	1.00551	1.1669	-0.548787	0.480164	-1.05244	1.27445	0.577573	-1.08277	1.01056	-0.915206	1.54117	-0.507597	-0.616036	-0.848921	-0.184021	-20.3583	-49.1933	amp1589
amp378	0.468064	-0.468064	1.28756	0.99978	0.950327	-0.736416	1.3328	0.614778	0.301592	1.07957	0.969607	1.02845	1.17236	-0.578843	0.459402	-1.0824	1.28505	0.547251	-1.09206	0.982958	-0.921697	1.54117	-0.517216	-0.614621	0.324855	-0.30241	-20.3633	-49.1986	amp1590
amp379	0.468064	-0.468064	1.20463	1.0201	0.863536	-0.660887	1.24145	0.50024	0.379823	1.01794	0.886462	0.951961	1.07961	-0.592201	0.438641	-1.05244	1.28417	0.554831	-1.07348	0.989858	-0.915206	1.44322	-0.624445	-0.474696	-1.29793	-1.00167	-20.3794	-49.2506	amp1591
amp380	0.468064	-0.468064	1.25726	1.04551	0.898867	-0.698249	1.3328	0.557509	0.379823	1.04876	0.935371	0.990206	1.13417	-0.582183	0.438641	-1.0824	1.28007	0.554831	-1.09206	0.417181	-0.915206	1.54117	-0.534608	-0.432405	-1.46701	-1.00971	-20.3669	-49.2019	amp1592
amp381	0.468064	-0.468064	1.2748	1.06075	0.920066	-0.71744	1.37847	0.586143	0.379822	1.06108	0.954935	1.00551	1.15599	-0.575504	0.438641	-1.0824	1.27659	0.554831	-1.09206	0.424081	-0.908716	1.54117	-0.416454	-0.470287	0.642188	-1.64381	-20.3686	-49.1928	amp1593
amp382	0.468064	-0.468064	1.25407	1.06583	0.870035	-0.689535	1.3328	0.528875	0.418939	1.04876	0.93048	0.990206	1.12871	-0.652313	0.397119	-1.05244	1.29421	0.479025	-1.08277	0.341284	-0.934678	1.53541	-0.722789	-0.759226	-0.445443	-1.1101	-20.355	-49.2756	amp1594
amp383	0.468064	-0.468064	1.27799	0.908329	0.879521	-0.749974	1.28712	0.614778	0.262475	1.06108	0.964717	1.00551	1.1669	-0.548787	0.480164	-1.05244	1.27445	0.577573	-1.08277	1.01056	-0.915206	1.51236	-0.507597	-0.800445	-0.137651	-0.624466	-20.3561	-49.2	amp1596
amp384	0.468064	-0.468064	0.904782	0.938813	0.86461	-0.348401	0.784701	0.271166	0.301591	0.876198	0.578332	0.776027	0.763157	-0.785895	0.0857009	-0.932602	0.88511	-0.0288777	-0.896997	0.458579	-0.772418	1.17816	-0.514868	-0.585525	0.441041	-0.758655	-20.7418	-49.9347	amp1598
amp385	0.468064	-0.468064	0.856934	0.938813	0.86461	-0.357288	0.739026	0.242532	0.301591	0.826897	0.548986	0.714835	0.719509	-0.775876	0.106462	-0.932602	0.889706	-0.0137164	-0.896997	0.472379	-0.778908	1.16087	-0.616512	-0.16895	0.0921405	-0.8632	-20.7408	-49.9376	amp1599
amp386	0.468064	-0.468064	0.856934	0.938813	0.86461	-0.357288	0.739026	0.242532	0.301591	0.826897	0.548986	0.714835	0.719509	-0.775876	0.106462	-0.932602	0.889706	-0.0137164	-0.896997	0.472379	-0.778908	1.16087	-0.616512	-0.612836	-1.37856	-0.787308	-20.7407	-49.9355	amp1600
amp387	0.468064	-0.468064	0.829821	0.903248	0.757504	-0.256993	0.739026	0.213897	0.340707	0.833059	0.495186	0.722484	0.681317	-0.815951	0.0234173	-0.932602	0.823114	-0.135007	-0.869131	0.361983	-0.765927	1.13782	-0.568268	-0.754124	-0.971576	-0.710685	-20.6167	-50.207	amp1601
amp388	0.468064	-0.468064	0.93668	0.979458	0.750551	-0.280916	0.876051	0.242532	0.418939	0.925502	0.583223	0.837222	0.774069	-0.829309	-0.0388663	-0.902641	0.81744	-0.142587	-0.859842	0.355083	-0.752946	1.16663	-0.604344	-0.683845	-1.78464	-0.852405	-20.5543	-50.2123	amp1602
amp389	0.468064	-0.468064	0.966984	0.974377	0.743524	-0.285076	0.921725	0.271166	0.418938	0.956315	0.602787	0.875468	0.806805	-0.846006	-0.0388663	-0.902641	0.820886	-0.157748	-0.850554	0.341284	-0.746456	1.18968	-0.508506	-0.614635	-2.03748	0.217278	-20.5575	-50.2285	amp1603
amp390	0.468064	-0.468064	0.871289	0.923571	0.785922	-0.279702	0.784701	0.242532	0.340707	0.863873	0.534313	0.760729	0.719509	-0.829309	-0.0181051	-0.932602	0.817324	-0.150168	-0.878419	0.348184	-0.759437	1.17239	-0.594204	-0.218015	0.408164	-1.30941	-20.5878	-50.2144	amp1604
amp391	0.468064	-0.468064	0.466181	0.58825	0.65447	-0.379377	0.282277	0.0993602	0.106011	0.50643	0.245747	0.317074	0.446709	-0.481997	0.500925	-0.872681	1.08341	0.479025	-0.896997	0.920861	-0.80487	0.757519	-0.470383	-0.549821	-0.405908	0.106476	-21.5959	-48.5166	amp1605
amp392	0.468064	-0.468064	0.49808	0.618734	0.640479	-0.363511	0.327952	0.0993602	0.145127	0.537243	0.265312	0.362969	0.468533	-0.45528	0.500925	-0.872681	1.09303	0.516928	-0.896997	0.568975	-0.798379	0.728709	-0.571745	-0.0755147	-0.258619	-0.605738	-21.5905	-48.4989	amp1606
amp393	0.468064	-0.468064	0.986123	0.933732	0.915432	-0.683658	0.921725	0.385703	0.262475	0.808408	0.720169	0.691886	0.905013	-0.53209	0.459402	-1.02248	1.23532	0.623057	-0.999172	0.534476	-0.843812	1.31069	-0.708856	-0.650875	-1.11954	0.0782255	-20.6198	-49.2652	amp1607
amp394	0.468064	-0.468064	0.976554	0.933732	0.974032	-0.679074	0.876051	0.385703	0.223359	0.802245	0.705497	0.684237	0.899557	-0.515392	0.500925	-1.02248	1.23707	0.653379	-0.999172	1.07955	-0.837322	1.31069	-0.685675	-0.0952253	1.24656	-1.79321	-20.6148	-49.2843	amp1608
amp395	0.468064	-0.468064	0.995692	0.943893	0.929796	-0.667551	0.921725	0.385703	0.262475	0.833059	0.72506	0.722484	0.910469	-0.518732	0.521686	-1.02248	1.2511	0.66096	-0.989883	1.08645	-0.837322	1.32221	-0.711203	-0.237047	-1.00136	0.919534	-20.6061	-49.3067	amp1609
amp396	0.468064	-0.468064	1.16156	1.15728	0.939385	-0.657223	1.24145	0.442972	0.458054	0.974804	0.852225	0.898416	1.04141	-0.762518	0.376358	-0.962562	1.24159	0.312251	-1.02704	0.769067	-0.941168	1.40288	-0.508757	-0.615804	0.185493	-0.739051	-20.2527	-49.5449	amp1610
amp397	0.468064	-0.468064	1.16156	1.15728	0.939385	-0.657223	1.24145	0.442972	0.458054	0.974804	0.852225	0.898416	1.04141	-0.752499	0.355596	-0.992522	1.23969	0.319832	-1.03633	0.775966	-0.941168	1.39712	-0.583991	-0.734995	-1.67327	-0.374938	-20.2566	-49.5405	amp1611
amp398	0.468064	-0.468064	1.20941	1.1776	0.910643	-0.678952	1.3328	0.471606	0.497171	1.01178	0.891352	0.944312	1.09052	-0.722443	0.397119	-0.992522	1.26623	0.380477	-1.03633	0.831164	-0.941168	1.45474	-0.477341	-0.399411	-0.0960814	0.0964647	-20.2723	-49.4848	amp1612
amp399	0.468064	-0.468064	0.721367	0.700024	0.875366	-0.511167	0.510652	0.271166	0.0668951	0.648175	0.480513	0.538901	0.654037	-0.645634	0.314074	-0.812761	1.03614	0.274348	-0.924863	0.389582	-0.837322	1.12053	-0.541405	-0.0833573	1.84262	-0.796301	-21.2264	-48.9226	amp1613
amp400	0.468064	-0.468064	0.721367	0.700024	0.875366	-0.511167	0.510652	0.271166	0.0668951	0.648175	0.480513	0.538901	0.654037	-0.645634	0.314074	-0.812761	1.03614	0.274348	-0.924863	0.389582	-0.837322	1.12053	-0.541405	-0.422133	0.0354131	-1.25369	-21.2317	-48.9177	amp1614
amp401	0.468064	-0.468064	0.695849	0.720346	0.845377	-0.505719	0.510652	0.242532	0.106011	0.629686	0.456058	0.508305	0.632213	-0.642295	0.314074	-0.812761	1.046	0.281928	-0.924863	0.396482	-0.843812	1.09749	-0.649732	-0.445742	-1.23462	-0.820493	-21.2297	-48.9128	amp1615
amp402	0.468064	-0.468064	1.15837	1.00486	0.842337	-0.684208	1.19577	0.471606	0.379822	0.962479	0.857116	0.883118	1.04687	-0.588862	0.41788	-1.05244	1.29061	0.554831	-1.08277	0.989858	-0.928187	1.43745	-0.647772	0.111165	0.519773	-0.925221	-20.3664	-49.2567	amp1616
amp403	0.468064	-0.468064	1.2764	0.933732	0.915431	-0.743928	1.28712	0.614778	0.262475	1.06725	0.959826	1.01315	1.1669	-0.548787	0.480164	-1.05244	1.27808	0.577573	-1.08277	1.01056	-0.921697	1.52965	-0.422539	-0.783089	-0.119816	-0.623169	-20.3561	-49.2019	amp1617
amp404	0.468064	-0.468064	1.2764	0.933732	0.915431	-0.743928	1.28712	0.614778	0.262475	1.06725	0.959826	1.01315	1.1669	-0.548787	0.480164	-1.05244	1.27808	0.577573	-1.08277	1.01056	-0.921697	1.52965	-0.422539	-0.442438	0.0252293	-1.3112	-20.355	-49.2039	amp1618
amp405	0.468064	-0.468064	1.2764	0.933732	0.915431	-0.743928	1.28712	0.614778	0.262475	1.06725	0.959826	1.01315	1.1669	-0.548787	0.480164	-1.05244	1.27808	0.577573	-1.08277	1.01056	-0.921697	1.52965	-0.422539	0.111165	0.519773	-0.925221	-20.3567	-49.2019	amp1619
amp406	0.468064	-0.468064	1.25726	1.04551	0.898867	-0.698249	1.3328	0.557509	0.379823	1.04876	0.935371	0.990206	1.13417	-0.582183	0.438641	-1.0824	1.28007	0.554831	-1.09206	0.417181	-0.915206	1.54117	-0.534608	-0.207675	0.776991	-1.35564	-20.3686	-49.2006	amp1620
amp407	0.468064	-0.468064	1.23333	1.0201	0.863536	-0.689711	1.28712	0.528875	0.379823	1.03027	0.915807	0.967259	1.11234	-0.592201	0.41788	-1.05244	1.26435	0.524509	-1.07348	0.389582	-0.915206	1.46626	-0.624636	-0.561883	-1.33928	-0.448254	-20.3639	-49.2383	amp1621
amp408	0.468064	-0.468064	1.20463	1.05059	0.905932	-0.694955	1.24145	0.50024	0.379823	1.00562	0.891352	0.936663	1.09052	-0.612239	0.41788	-1.05244	1.29603	0.53967	-1.08277	0.976058	-0.921697	1.48931	-0.632907	-0.432992	-0.647324	-1.66422	-20.375	-49.2756	amp1622
amp409	0.468064	-0.468064	1.2764	0.933732	0.915431	-0.743928	1.28712	0.614778	0.262475	1.06725	0.959826	1.01315	1.1669	-0.548787	0.480164	-1.05244	1.27808	0.577573	-1.08277	1.01056	-0.921697	1.52965	-0.422539	-0.787192	-0.676845	-1.29164	-20.355	-49.2047	amp1623
amp410	0.468064	-0.468064	1.28756	0.99978	0.950327	-0.736416	1.3328	0.614778	0.301592	1.07957	0.969607	1.02845	1.17236	-0.578843	0.459402	-1.0824	1.28505	0.547251	-1.09206	0.982958	-0.921697	1.54117	-0.517216	-0.678395	-1.04572	-0.719294	-20.3639	-49.1939	amp1624
amp411	0.468064	-0.468064	1.23333	1.0201	0.863536	-0.689711	1.28712	0.528875	0.379823	1.03027	0.915807	0.967259	1.11234	-0.592201	0.41788	-1.05244	1.26435	0.524509	-1.07348	0.389582	-0.915206	1.46626	-0.624636	-0.502173	-0.211499	-1.35615	-20.3628	-49.2364	amp1625
amp412	0.468064	-0.468064	1.27799	0.908329	0.879521	-0.749974	1.28712	0.614778	0.262475	1.06108	0.964717	1.00551	1.1669	-0.548787	0.480164	-1.05244	1.27445	0.577573	-1.08277	1.01056	-0.915206	1.51236	-0.507597	-0.53774	-1.1193	-1.42879	-20.3583	-49.1986	amp1626
amp413	0.468064	-0.468064	1.28756	0.99978	0.950327	-0.736416	1.3328	0.614778	0.301592	1.07957	0.969607	1.02845	1.17236	-0.578843	0.459402	-1.0824	1.28505	0.547251	-1.09206	0.982958	-0.921697	1.54117	-0.517216	-0.456925	0.465657	-1.23709	-20.3633	-49.1933	amp1627
amp414	-0.51668	0.51668	-1.07132	-1.6269	-1.32284	0.164828	-1.72741	-0.416057	-0.911003	-0.639855	-0.986771	-1.10568	-0.900925	3.01784	1.99573	1.34438	-0.5283	2.13918	1.23939	2.4319	0.545135	-1.8585	-0.40237	0.40384	-0.168428	0.627956	-23.9869	-46.7428	amp1628
amp415	-0.324535	0.324535	0.531573	-1.87585	-1.74376	0.0878896	0.236602	0.815218	-0.911003	0.820733	0.255529	0.806625	0.4849	3.72248	2.05801	1.67394	-0.713964	2.32112	1.54592	2.57679	0.759318	-0.959601	1.45172	-0.0608756	1.38733	0.370067	-23.7189	-45.7192	amp1629
amp416	-0.34435	0.34435	-1.29141	-0.387228	-0.951905	0.233976	-1.40769	-1.07465	0.262475	-0.892531	-1.20197	-1.36576	-1.14099	1.05753	1.12376	-0.183595	0.326544	1.40386	-0.0795962	1.52114	-0.376503	-1.46091	0.0338694	0.0312836	0.814333	0.925471	-23.3372	-45.1353	amp1630
amp417	0.468064	-0.468064	0.129654	0.136076	0.111162	0.07459	-0.128796	-0.10108	0.0277798	0.309219	-0.130855	0.0875962	0.0538763	-0.642295	0.293313	-0.692919	0.888063	0.198541	-0.73909	0.292986	-0.837322	-0.0779921	-0.172366	-0.69798	-1.50129	0.31362	-22.6533	-47.2747	amp1631
amp418	0.468064	-0.468064	0.0307696	0.0649469	0.175431	0.00521914	-0.26582	-0.10108	-0.0895677	0.204451	-0.179764	-0.0500898	-0.000683566	-0.582183	0.168746	-0.632999	0.751398	0.130316	-0.664781	0.251588	-0.785398	-0.0549435	-0.476341	-0.121373	1.17794	-2.33431	-22.7158	-47.0878	amp1632
amp419	0.468064	-0.468064	0.260437	0.593331	0.324134	-0.035684	0.0995783	-0.186983	0.340707	0.37701	-0.00858169	0.179387	0.190276	-0.478657	0.376358	-0.812761	0.957522	0.372896	-0.794822	0.45168	-0.876264	0.38298	-0.741195	-0.593984	-0.121425	-1.61211	-22.2747	-47.1883	amp1633
amp420	0.468064	-0.468064	0.0706429	0.25293	0.114751	0.0969214	-0.128796	-0.186983	0.145127	0.259917	-0.179764	0.0187541	-0.000683566	-0.552127	0.251791	-0.75284	0.847222	0.221283	-0.729801	0.341284	-0.830831	-0.0664678	-0.355752	-0.445903	0.692651	-0.950559	-22.5733	-47.1025	amp1634
amp421	0.468064	-0.468064	0.0339593	0.451074	0.343446	0.00619841	-0.220146	-0.272886	0.184243	0.1798	-0.189547	-0.0806862	-0.011596	-0.481997	0.376358	-0.7828	0.894052	0.327412	-0.757667	0.417181	-0.850302	0.106397	-0.375737	-0.105632	-1.43809	-1.95887	-22.4233	-47.1456	amp1635
amp422	0.468064	-0.468064	-0.0744946	0.349462	0.253485	-0.00859412	-0.311495	-0.30152	0.145127	0.0873579	-0.267802	-0.203074	-0.098892	-0.485336	0.355596	-0.7828	0.877479	0.30467	-0.73909	0.762167	-0.837322	0.00844012	0.0811547	-0.424458	0.675225	-1.27409	-22.4808	-47.1003	amp1636
amp423	0.0347764	-0.0347764	-0.900659	-1.25601	-1.78849	1.03343	-0.996618	-0.559229	-0.0895677	-0.307063	-1.06013	-0.684976	-0.982765	0.787028	0.334835	0.595372	-0.735261	0.206122	0.821402	0.548276	0.253067	-1.47819	0.662215	-0.480687	1.03906	0.347801	-24.9675	-48.4264	amp1638
amp424	0.468064	-0.468064	-0.202088	0.684782	0.0291354	0.507198	0.0539033	-0.444691	0.653634	0.161311	-0.429203	-0.0959845	-0.30622	-0.769197	-0.993881	-0.0337933	-0.448403	-0.953715	-0.0331529	-0.652276	-0.155829	-0.227808	-0.112391	0.00820577	1.17082	0.836284	-23.7611	-49.1608	amp1639
amp425	0.468064	-0.468064	-0.903849	-1.63198	-1.33143	0.0757742	-1.59039	-0.330154	-0.911003	-0.559738	-0.849824	-0.937401	-0.748157	3.41191	1.97497	1.64398	-0.637259	2.35144	1.51805	2.5009	0.739847	-1.70292	-0.21312	-0.220552	-0.742322	1.54569	-23.7464	-46.1636	amp1640
amp426	0.468064	-0.468064	-1.00592	-1.58117	-1.30075	0.106973	-1.68174	-0.416057	-0.871887	-0.652181	-0.93297	-1.04449	-0.840909	3.32508	1.97497	1.58406	-0.629978	2.30596	1.49018	2.4388	0.720376	-1.76054	0.557106	-0.290065	-0.111256	1.26462	-23.7428	-46.1475	amp1641
amp427	0.468064	-0.468064	-1.10959	-1.54561	-1.2959	0.0935841	-1.77309	-0.50196	-0.832771	-0.750786	-1.00633	-1.17453	-0.922749	3.15142	1.91269	1.49418	-0.598304	2.21499	1.40659	2.3284	0.661962	-1.77783	0.791522	-0.384762	-0.908406	1.47537	-23.7342	-46.1806	amp1642
amp428	0.468064	-0.468064	-0.889495	-1.58625	-1.30928	0.0953511	-1.54472	-0.330154	-0.871887	-0.547413	-0.844933	-0.914453	-0.742701	3.26163	1.89193	1.5541	-0.622447	2.25289	1.45303	2.4112	0.694414	-1.69139	-0.502997	-0.433349	-0.652349	1.50702	-23.7406	-46.1431	amp1643
amp429	0.468064	-0.468064	-0.977216	-1.62182	-1.36903	0.109688	-1.63606	-0.387423	-0.871887	-0.615204	-0.908516	-1.00624	-0.813629	3.48204	2.05801	1.64398	-0.653355	2.40451	1.57378	2.5354	0.778789	-1.7202	0.644605	-0.510832	0.213361	1.24939	-23.7567	-46.1431	amp1644
amp430	0.468064	-0.468064	-0.950102	-1.63706	-1.34002	0.0972655	-1.63606	-0.358789	-0.911002	-0.602878	-0.888952	-0.983296	-0.791805	3.52211	2.07878	1.64398	-0.652018	2.42725	1.57378	2.56299	0.778789	-1.73173	0.30766	-0.381818	-0.559032	1.46596	-23.7508	-46.1642	amp1645
amp431	0.468064	-0.468064	-1.00592	-1.58117	-1.30075	0.106973	-1.68174	-0.416057	-0.871887	-0.652181	-0.93297	-1.04449	-0.840909	3.32508	1.97497	1.58406	-0.629978	2.30596	1.49018	2.4388	0.720376	-1.76054	0.557106	-0.347781	0.13308	1.31351	-23.7439	-46.1492	amp1646
amp432	0.468064	-0.468064	-0.889495	-1.58625	-1.30928	0.0953511	-1.54472	-0.330154	-0.871887	-0.547413	-0.844933	-0.914453	-0.742701	3.26163	1.89193	1.5541	-0.622447	2.25289	1.45303	2.4112	0.694414	-1.69139	-0.502997	-0.284755	0.0692767	1.26115	-23.7403	-46.1431	amp1647
amp433	0.468064	-0.468064	-1.00592	-1.58117	-1.30075	0.106973	-1.68174	-0.416057	-0.871887	-0.652181	-0.93297	-1.04449	-0.840909	3.32508	1.97497	1.58406	-0.629978	2.30596	1.49018	2.4388	0.720376	-1.76054	0.557106	-0.432666	-0.657354	1.42607	-23.7428	-46.1481	amp1648
amp434	0.468064	-0.468064	-1.00592	-1.58117	-1.30075	0.106973	-1.68174	-0.416057	-0.871887	-0.652181	-0.93297	-1.04449	-0.840909	3.32508	1.97497	1.58406	-0.629978	2.30596	1.49018	2.4388	0.720376	-1.76054	0.557106	-0.505815	0.0134495	1.07111	-23.7436	-46.1492	amp1649
amp435	0.468064	-0.468064	-1.18934	-1.22045	-1.34939	0.232127	-1.63606	-0.731034	-0.402496	-0.793926	-1.11394	-1.23572	-1.04278	2.09947	1.33137	0.865015	-0.410495	1.60096	0.895711	1.72123	0.30499	-1.77206	0.309034	-0.970911	-1.7409	1.20564	-23.6458	-45.8606	amp1660
amp436	0.468064	-0.468064	0.821847	-2.04859	-2.23237	0.745903	0.739026	1.01566	-0.754539	1.3569	0.348457	1.37267	0.588565	2.48351	2.1203	0.924936	-0.360276	2.23773	1.02575	2.5216	0.395855	-0.47558	-0.876073	-0.294959	-0.471823	0.701096	-25.0708	-47.9236	amp1661
amp437	0.468064	-0.468064	0.75805	-2.12988	-1.91731	0.29243	0.419302	1.07293	-1.10658	1.17201	0.387585	1.14319	0.632213	1.97256	1.33137	0.745174	-0.340352	1.5858	0.598475	1.92822	0.0972968	-0.861644	-0.882769	-0.297635	-1.40756	1.63992	-24.3903	-47.0731	amp1664
amp438	0.468064	-0.468064	-1.01868	-0.666662	-1.30075	0.960665	-1.04229	-0.816937	0.223359	-0.448808	-1.14817	-0.868558	-1.08097	-0.131345	-0.308762	0.0560875	-0.306092	-0.324522	0.199063	0.18949	-0.181791	-1.44362	0.0688883	-0.714525	-1.28855	1.4486	-24.2742	-48.4156	amp1665
amp439	-1.61505	1.61505	-0.757117	-0.941015	-0.466525	-0.137073	-1.27067	-0.272886	-0.715423	-0.491948	-0.693314	-0.876207	-0.573564	-0.221513	0.272552	-0.303436	0.401498	0.221283	-0.386121	0.44478	-0.590686	-1.14975	0.2075	2.36774	1.41523	0.220193	-23.4658	-46.8372	amp1673
amp440	-1.56297	1.56297	-1.84804	0.776233	-0.819943	0.552426	-1.49904	-2.01958	1.47507	-1.37323	-1.73019	-2.01594	-1.73024	0.923949	1.55975	-0.513158	0.76431	1.80564	-0.469719	2.12831	-0.6491	-1.25923	2.58278	2.225	1.89455	0.111027	-22.5086	-45.1492	amp1680
amp441	0.118638	-0.118638	-0.106393	0.349462	0.143557	0.0163792	-0.0374459	-0.186983	0.223359	0.155149	-0.238456	-0.111284	-0.0661559	-0.732462	-0.371045	-0.393317	0.351554	-0.332103	-0.469719	-0.0520001	-0.6491	-0.23357	-0.55727	-0.730351	-1.18728	-0.587975	-23.3286	-48.4417	amp1682
amp442	-0.0477545	0.0477545	0.781974	-2.09431	-1.85515	0.0442199	0.419302	1.07293	-1.10658	1.05492	0.460949	1.0973	0.714053	4.89132	2.74313	2.18327	-0.797501	3.08676	2.07537	3.27367	1.12927	-0.631158	-0.946502	-0.255579	0.197294	0.486251	-23.7567	-45.9247	amp1683
amp443	-0.278983	0.278983	0.872884	-1.87585	-1.58364	0.145228	0.556327	1.10156	-1.02835	1.2398	0.504968	1.22733	0.763157	1.93917	1.20681	0.924936	-0.402804	1.53273	0.737804	1.87992	0.194653	-0.596585	-0.919831	0.0143975	0.233712	0.717158	-24.2	-46.9128	amp1684
amp444	-0.102051	0.102051	0.675115	-2.00794	-2.06753	0.670243	0.464977	0.90112	-0.832771	1.1905	0.250638	1.16614	0.479444	1.88574	0.874626	1.22454	-0.685813	1.26741	1.13722	1.63843	0.47374	-0.971125	-0.970165	-0.127163	-1.13948	1.27292	-24.6133	-47.3511	amp1685
amp445	-0.434618	0.434618	0.860125	-0.920693	-0.987816	-0.0846351	1.01307	0.872486	-0.324264	1.1905	0.56855	1.16614	0.834085	3.67907	1.95421	1.79378	-0.651365	2.43483	1.60165	2.70099	0.798261	-0.412197	-0.698791	-0.368284	0.920684	0.864737	-23.3575	-44.8475	amp1686
amp446	0.468064	-0.468064	-0.0234574	0.776233	0.636034	-0.179351	0.0539033	-0.186983	0.301591	0.173637	-0.121073	-0.0959854	0.0320526	-0.795913	-0.474851	-0.662959	0.322026	-0.407909	-0.53474	-0.224493	-0.564725	0.503985	-0.852237	-1.14737	-0.457608	-0.223499	-22.8036	-49.005	amp1688
amp447	0.468064	-0.468064	-0.0330267	0.633976	0.547963	-0.2125	0.00822827	-0.158348	0.223359	0.161311	-0.121073	-0.111284	0.0375085	-0.762518	-0.350284	-0.662959	0.356294	-0.332103	-0.516162	-0.176195	-0.564725	0.348407	-0.674889	-1.06466	-0.972265	0.753739	-22.7783	-48.9525	amp1689
amp448	0.468064	-0.468064	0.02439	0.908329	0.596823	-0.141952	0.190928	-0.215617	0.458055	0.229103	-0.0917276	-0.0271415	0.0647881	-0.775876	-0.474851	-0.662959	0.323457	-0.385167	-0.53474	-0.210694	-0.558234	0.429077	-0.461403	-1.2287	-1.10353	0.680566	-22.8369	-48.9819	amp1690
amp449	0.468064	-0.468064	-0.0138881	0.613654	0.575811	-0.210584	0.00822827	-0.129714	0.184243	0.173637	-0.1064	-0.0883354	0.0593322	-0.74582	-0.308762	-0.662959	0.382144	-0.286619	-0.525451	-0.148596	-0.571215	0.354169	-0.617286	-0.757774	0.196009	0.377651	-22.7767	-48.8981	amp1691
amp450	0.468064	-0.468064	0.0674531	1.03534	0.552401	0.0475006	0.327952	-0.244251	0.614519	0.315382	-0.101509	0.0799479	0.0375085	-0.682369	-0.578657	-0.632999	0.206185	-0.423071	-0.469719	0.0997938	-0.499821	0.584655	-0.7413	-0.900022	-0.728472	0.355748	-22.8139	-49.2364	amp1692
amp451	0.468064	-0.468064	0.244488	0.461235	0.528326	-0.267944	0.190928	0.0707258	0.0668958	0.383173	0.0990191	0.171738	0.261204	-0.902779	-0.246478	-0.692919	0.53051	-0.301781	-0.590472	-0.210694	-0.623138	0.573131	-0.365758	-0.93922	-1.67016	-0.711458	-22.4317	-48.8664	amp1693
amp452	0.468064	-0.468064	-0.0840639	0.491718	0.290592	0.0181565	-0.128796	-0.272886	0.262475	0.124334	-0.253129	-0.157179	-0.0825237	-0.485336	0.231029	-0.692919	0.748182	0.281928	-0.646203	0.741468	-0.772418	0.117921	-0.582352	-0.942257	-1.08779	-0.330705	-22.2664	-48.4444	amp1694
amp453	0.468064	-0.468064	0.995692	0.313897	0.726177	-0.931339	0.784701	0.643412	-0.206916	0.74678	0.77397	0.645992	0.992309	0.0122551	1.22757	-1.02248	1.2604	1.04757	-1.0549	0.989858	-0.908716	1.11477	-0.621649	-0.905867	-0.949126	-0.776934	-20.16	-48.1272	amp1697
amp454	0.468064	-0.468064	-0.299377	-0.590452	-0.367605	0.024928	-0.631219	-0.10108	-0.402496	-0.0420615	-0.41453	-0.325462	-0.262572	-0.622257	0.210268	-0.423277	0.424796	-0.142587	-0.413987	0.0721949	-0.610157	-0.884693	-0.624841	-0.741846	-0.414292	0.215752	-23.4211	-47.3644	amp1699
amp455	0.468064	-0.468064	0.844175	1.04042	0.77859	-0.261948	0.830376	0.185263	0.458054	0.839222	0.866898	0.730133	0.703141	-0.876062	0.00265613	-0.932602	0.962786	-0.135007	-0.934151	0.361983	-0.830831	1.05715	-0.671741	-0.95076	-0.817329	-0.35552	-20.2028	-50.4975	amp1702
amp456	0.468064	-0.468064	1.25407	1.06583	0.870035	-0.689535	1.3328	0.528875	0.418939	1.04876	0.93048	0.990206	1.12871	-0.652313	0.397119	-1.05244	1.29421	0.479025	-1.08277	0.341284	-0.934678	1.53541	-0.722789	-0.992951	-1.07745	-0.531898	-20.3581	-49.2819	amp1703
amp457	-0.692527	0.692527	-1.70769	-0.534566	-0.557395	0.027532	-2.22984	-1.24645	-0.206917	-1.37323	-1.48076	-1.993	-1.45198	0.322832	1.01995	-0.483197	0.486514	0.873218	-0.367544	0.838064	-0.577705	-1.37448	0.603706	1.40323	0.5257	0.836145	-23.1825	-46.5236	amp1704
amp458	0.468064	-0.468064	0.906377	0.83212	0.226624	0.288379	1.19577	0.271166	0.653634	1.11655	0.446277	1.07435	0.637669	-0.695727	0.0857009	-0.872681	0.732791	-0.0592002	-0.794822	0.43098	-0.681552	1.01105	-0.591613	-0.453119	-0.432587	-0.702184	-21.2194	-50.4294	amp1705
amp459	0.468064	-0.468064	0.821847	0.776233	0.255396	0.213519	1.01307	0.213897	0.575403	1.01178	0.397367	0.944312	0.583109	-0.679029	0.0857009	-0.872681	0.712326	-0.0819421	-0.794822	0.410281	-0.681552	0.970719	-0.846995	-0.160096	-0.554673	-1.53381	-21.1875	-50.4481	amp1706
amp460	0.468064	-0.468064	0.769214	0.75083	0.273469	0.205094	0.921725	0.185263	0.536287	0.956315	0.363131	0.875468	0.539461	-0.642295	0.127223	-0.902641	0.728795	-0.0364583	-0.794822	0.45168	-0.681552	0.849714	-0.87288	-0.0707362	-0.683081	-1.33303	-21.2078	-50.46	amp1707
amp461	0.468064	-0.468064	0.860125	0.796556	0.282921	0.240449	1.05875	0.242532	0.575403	1.05492	0.421822	0.997855	0.610389	-0.715764	0.0441785	-0.872681	0.703142	-0.119845	-0.785533	0.375783	-0.681552	1.02258	-0.690316	-0.354356	-1.08089	-0.244338	-21.1836	-50.4347	amp1708
amp462	0.468064	-0.468064	0.804303	0.821959	0.264894	0.252568	1.01307	0.185263	0.614519	1.01178	0.377803	0.944312	0.561285	-0.81929	-0.0596275	-0.872681	0.701999	-0.210813	-0.794822	0.292986	-0.681552	0.964957	-0.901132	-0.406079	-0.952718	-0.551494	-21.2372	-50.4106	amp1709
amp463	0.468064	-0.468064	0.826631	0.821959	0.264893	0.273848	1.05875	0.213897	0.614519	1.03027	0.387585	0.967259	0.572197	-0.782555	0.00265613	-0.872681	0.715154	-0.165329	-0.794822	0.334384	-0.688042	0.959195	-0.949208	0.224355	0.626002	-1.83493	-21.2292	-50.4117	amp1710
amp464	0.468064	-0.468064	0.778784	0.791475	0.328808	0.237626	0.921725	0.185263	0.536287	0.968641	0.36313	0.890767	0.534005	-0.846006	-0.0803887	-0.872681	0.705379	-0.241135	-0.80411	0.265387	-0.701023	0.959195	-0.694308	-0.823228	-0.340611	-0.842475	-21.2356	-50.3844	amp1711
amp465	-0.702983	0.702983	-0.997949	-0.946095	-0.921836	0.330279	-1.40769	-0.587863	-0.402496	-0.596716	-0.996552	-1.02919	-0.911837	0.0957436	0.147985	0.116008	-0.122986	0.0545093	-0.0238643	0.313685	-0.33756	-1.51277	0.434046	0.729478	0.128898	0.216323	-23.9042	-47.6917	amp1712
amp466	0.468064	-0.468064	1.05151	1.0201	0.920906	-0.692194	1.05875	0.414338	0.340707	0.85771	0.77397	0.75308	0.959573	-0.658992	0.397119	-1.02248	1.33009	0.53967	-1.0549	0.976058	-0.947659	1.39712	-0.592324	-0.666312	0.373874	0.507222	-20.39	-49.4331	amp1713
amp467	0.468064	-0.468064	0.182287	0.730508	0.0397015	0.452047	0.464977	-0.215617	0.69275	0.500266	0.221293	0.309424	-0.011596	-0.799253	-0.537135	-0.273476	-0.0637655	-0.680812	-0.228214	-0.134797	-0.33107	0.694136	-0.421793	-0.263204	-1.10701	0.0858392	-22.5978	-50.3719	amp1723
amp468	0.468064	-0.468064	0.246083	0.811798	0.148098	0.430794	0.556327	-0.158348	0.69275	0.568058	-0.0574909	0.393566	0.0484204	-0.755839	-0.557896	-0.303436	-0.0645837	-0.65807	-0.228214	-0.114098	-0.344051	0.711422	-0.676684	-0.485976	-0.0487663	-0.861683	-22.5908	-50.4206	amp1724
amp469	0.468064	-0.468064	0.271602	0.872765	0.17822	0.445381	0.602002	-0.158348	0.731866	0.586546	-0.0428183	0.416514	0.0647881	-0.74582	-0.537135	-0.303436	-0.0487376	-0.635328	-0.228214	-0.0933985	-0.344051	0.694136	-0.640478	-0.663352	-0.600838	-1.08247	-22.5725	-50.4106	amp1725
amp470	0.468064	-0.468064	0.233324	0.801636	0.134549	0.413752	0.556327	-0.158348	0.69275	0.543407	0.270202	0.36297	0.0429644	-0.765857	-0.537135	-0.303436	-0.0569874	-0.65807	-0.228214	-0.114098	-0.33756	0.728709	-0.681392	0.0406239	-0.328079	0.0684723	-22.5897	-50.4114	amp1726
amp471	0.468064	-0.468064	0.140819	0.740669	0.104044	0.411345	0.419302	-0.215617	0.653635	0.457127	0.201729	0.25588	-0.0334197	-0.762518	-0.537135	-0.303436	-0.0635762	-0.665651	-0.228214	-0.120997	-0.33756	0.694136	-0.784467	0.0212884	-0.37131	-1.25506	-22.5997	-50.3944	amp1727
amp472	0.468064	-0.468064	0.177502	0.705104	0.107449	0.42684	0.419302	-0.186983	0.614519	0.494104	0.221293	0.301775	-0.00614011	-0.775876	-0.537135	-0.273476	-0.0809141	-0.680812	-0.218926	-0.134797	-0.32458	0.676849	-0.637371	-0.249965	-0.319437	0.359566	-22.6117	-50.3992	amp1728
amp473	0.468064	-0.468064	0.271602	0.872765	0.17822	0.445381	0.602002	-0.158348	0.731866	0.586546	-0.0428183	0.416514	0.0647881	-0.74582	-0.537135	-0.303436	-0.0487376	-0.635328	-0.228214	-0.0933985	-0.344051	0.694136	-0.640478	-0.583937	-0.972858	-0.597544	-22.5736	-50.4128	amp1729
amp474	0.468064	-0.468064	0.140819	0.740669	0.104044	0.411345	0.419302	-0.215617	0.653635	0.457127	0.201729	0.25588	-0.0334197	-0.762518	-0.537135	-0.303436	-0.0635762	-0.665651	-0.228214	-0.120997	-0.33756	0.694136	-0.784467	-0.539992	0.506641	-1.25751	-22.5967	-50.3967	amp1730
amp475	0.468064	-0.468064	-0.487577	0.567928	0.398323	-0.107623	-0.494194	-0.50196	0.262475	-0.245435	-0.502567	-0.616133	-0.36078	-0.408527	0.106462	-0.363356	0.423527	0.0848319	-0.404699	0.562075	-0.603667	-0.0549435	-0.546287	-0.657664	-1.39885	0.584447	-22.8933	-48.5011	amp1731
amp476	0.468064	-0.468064	-0.511501	0.562847	0.39114	-0.0967922	-0.494194	-0.50196	0.262475	-0.263923	-0.522131	-0.639081	-0.382604	-0.418545	0.0857009	-0.363356	0.429618	0.0772512	-0.423276	0.555175	-0.616648	-0.0549435	-0.72875	-0.9652	-1.19796	-0.00344175	-22.8878	-48.5064	amp1733
amp477	0.468064	-0.468064	-0.452489	0.567928	0.398324	-0.105296	-0.44852	-0.473326	0.262475	-0.208458	-0.473221	-0.570238	-0.328044	-0.428564	0.0857009	-0.393317	0.431361	0.06209	-0.423276	0.541376	-0.49333	0.00267797	-0.342276	-0.851848	-0.555443	0.320006	-22.8931	-48.5117	amp1734
amp478	0.468064	-0.468064	-0.489172	0.562847	0.39114	-0.112121	-0.494194	-0.50196	0.262475	-0.245435	-0.502567	-0.616133	-0.36078	-0.421885	0.0857009	-0.363356	0.426326	0.0696706	-0.423276	0.548276	-0.616648	-0.0491814	-0.494561	-1.0605	-0.756145	0.320765	-22.8772	-48.5131	amp1735
amp479	0.468064	-0.468064	-0.420591	0.608573	0.45578	-0.138801	-0.402845	-0.444691	0.262475	-0.183806	-0.438984	-0.53964	-0.289852	-0.445262	0.0649397	-0.363356	0.427165	0.0545093	-0.413987	0.534476	-0.610157	0.0487752	-0.268576	-0.920784	-1.8374	0.426467	-22.87	-48.5603	amp1736
amp480	0.0167227	-0.0167227	-0.500336	0.578089	0.412687	-0.140366	-0.494194	-0.50196	0.262475	-0.263923	-0.502567	-0.639081	-0.36078	-0.421885	0.0857009	-0.363356	0.421937	0.0696706	-0.423276	0.548276	-0.499821	-0.0146085	-0.49931	-0.330693	-1.086	0.946335	-22.8653	-48.5497	amp1737
amp481	0.468064	-0.468064	-0.388692	0.598411	0.497412	-0.158	-0.402845	-0.416057	0.223359	-0.159155	-0.409639	-0.509044	-0.257116	-0.475318	0.0234173	-0.423277	0.438436	0.0241868	-0.441853	0.506877	-0.629629	0.0545373	-0.503619	-0.457471	-1.06077	1.354	-22.9206	-48.5392	amp1738
amp482	0.468064	-0.468064	0.161553	0.481557	0.276228	-0.0187903	0.282277	-0.0151768	0.262475	0.395499	-0.033036	0.179387	0.162997	-0.622257	-0.0181051	-0.603039	0.59752	-0.00613576	-0.590472	0.479278	-0.733475	0.146732	-0.43494	-0.299886	-1.75598	1.40583	-22.8933	-48.3817	amp1739
amp483	0.468064	-0.468064	-0.556158	0.430751	0.426851	-0.17711	-0.676894	-0.50196	0.106011	-0.325552	-0.536804	-0.715574	-0.398972	-0.465299	-0.0181051	-0.333396	0.371161	-0.021297	-0.404699	0.465479	-0.603667	-0.112565	-0.242133	-0.59298	-3.43855	1.77853	-22.9933	-48.4919	amp1740
amp484	0.468064	-0.468064	-0.385503	0.608573	0.455779	-0.121933	-0.35717	-0.416057	0.262475	-0.146829	-0.419421	-0.493745	-0.268028	-0.431904	0.106462	-0.393317	0.44268	0.0848319	-0.432565	0.562075	-0.623138	0.0545373	-0.16456	-0.369544	-1.40923	1.4391	-22.8389	-48.5758	amp1741
amp485	0.468064	-0.468064	-0.107988	0.740669	0.586032	-0.152602	-0.0374459	-0.244251	0.301592	0.105846	-0.194438	-0.180127	-0.0334197	-0.572164	-0.0181051	-0.513158	0.437564	-0.0516196	-0.479008	0.43788	-0.538763	0.22164	-0.550127	-1.01288	-1.02812	0.0089703	-22.8142	-48.7414	amp1742
amp486	0.468064	-0.468064	-0.565728	0.430751	0.426851	-0.237153	-0.631219	-0.473326	0.106011	-0.34404	-0.522131	-0.738521	-0.382604	-0.471978	-0.10115	-0.273476	0.277646	-0.104684	-0.348967	0.141192	-0.564725	-0.210522	-0.680197	-0.430833	-1.57556	1.21216	-23.0875	-48.5267	amp1743
amp487	0.468064	-0.468064	0.0339593	0.806717	0.622521	-0.142187	0.145253	-0.158348	0.340707	0.241428	-0.0819453	-0.0118433	0.0702447	-0.769197	-0.412568	-0.662959	0.345769	-0.347264	-0.525451	0.168791	-0.564725	0.446363	-0.622969	-0.97423	-0.922076	-0.0594237	-22.7383	-49.0186	amp1745
amp488	0.468064	-0.468064	0.00206156	0.725427	0.620967	-0.169393	0.0539033	-0.158348	0.262475	0.198288	-0.101509	-0.065388	0.0429644	-0.762518	-0.371045	-0.692919	0.364291	-0.324522	-0.53474	0.18949	-0.571215	0.388742	-0.721868	-0.753037	-1.00958	-0.585222	-22.7331	-49.0044	amp1746
amp489	0.468064	-0.468064	0.0419341	0.862603	0.588897	-0.0994569	0.190928	-0.186983	0.418939	0.253754	-0.0868367	0.00345496	0.0593322	-0.762518	-0.45409	-0.662959	0.315431	-0.370006	-0.506874	0.148092	-0.545253	0.480936	-0.512934	-0.124996	1.08269	-2.33006	-22.7531	-49.0444	amp1747
amp490	0.468064	-0.468064	0.48851	0.842281	0.844045	-0.336454	0.602002	0.213897	0.223359	0.598872	0.319112	0.431813	0.463077	-0.88942	-0.308762	-0.662959	0.489353	-0.309361	-0.544028	0.20329	-0.616648	0.757519	-0.357959	-0.571461	0.116508	-1.06707	-22.3653	-49.0503	amp1748
amp491	0.468064	-0.468064	-0.130317	0.25293	0.225591	-0.105968	-0.44852	-0.330154	0.0668951	0.007241	-0.292256	-0.279567	-0.126172	-0.31168	0.521686	-0.662959	0.821359	0.463864	-0.711224	0.458579	-0.81785	0.227402	-0.325622	-0.679099	-0.834756	-0.097445	-22.1967	-47.9211	amp1749
amp492	0.468064	-0.468064	-0.125532	0.156398	0.253902	-0.193517	-0.494194	-0.272886	-0.0504524	-0.00508446	-0.262911	-0.302514	-0.0934361	-0.268266	0.542447	-0.632999	0.817031	0.501767	-0.701935	0.458579	-0.81136	0.0660616	-0.713012	-0.766923	-0.58487	0.816862	-22.16	-47.9603	amp1750
amp493	0.468064	-0.468064	-0.0888489	0.202124	0.207694	-0.12661	-0.402845	-0.272886	0.0277798	0.0503808	-0.253129	-0.233671	-0.0825237	-0.318359	0.542447	-0.662959	0.836103	0.471444	-0.711224	0.458579	-0.81785	0.135207	-0.354639	-0.430989	-1.51431	0.300793	-22.1858	-47.9614	amp1751
amp494	0.468064	-0.468064	-0.146266	0.344381	0.190956	-0.0588869	-0.402845	-0.387423	0.184243	0.007241	-0.316711	-0.279567	-0.153452	-0.298322	0.58397	-0.662959	0.847504	0.501767	-0.729801	0.493078	-0.830831	0.175542	-0.80744	-0.525586	0.362263	-0.614676	-22.2125	-47.9133	amp1752
amp495	0.468064	-0.468064	0.0674531	1.03534	0.552401	0.0475006	0.327952	-0.244251	0.614519	0.315382	-0.101509	0.0799479	0.0375085	-0.682369	-0.578657	-0.632999	0.206185	-0.423071	-0.469719	0.0997938	-0.499821	0.584655	-0.7413	-0.637557	-1.12155	0.739608	-22.8161	-49.2361	amp1753
amp496	0.468064	-0.468064	0.0754272	1.04042	0.559247	0.0330966	0.327952	-0.244251	0.614519	0.315382	-0.0917276	0.0799479	0.0429644	-0.652313	-0.557896	-0.603039	0.209818	-0.377587	-0.451142	0.141192	-0.499821	0.532796	-0.930946	-0.589337	-0.286952	-0.0781282	-22.7903	-49.2431	amp1754
amp497	0.468064	-0.468064	-0.476412	0.613654	0.462961	-0.114091	-0.494194	-0.50196	0.262475	-0.233109	-0.492785	-0.600834	-0.349868	-0.431904	0.0441785	-0.333396	0.404351	0.039348	-0.404699	0.520677	-0.603667	-0.101041	-0.529342	-0.848328	-1.14511	-0.207702	-22.9508	-48.46	amp1755
amp498	0.468064	-0.468064	0.376866	0.659379	0.757265	-0.321495	0.373627	0.156629	0.106012	0.494104	0.221293	0.301775	0.375781	-0.976248	-0.329523	-0.662959	0.498258	-0.392748	-0.553317	-0.286591	-0.610157	0.740233	-0.560024	-0.616044	-1.24325	0.108616	-22.3414	-48.9831	amp1758
amp499	0.468064	-0.468064	0.158363	0.694943	0.808663	-0.336971	0.145253	0.0134573	0.106012	0.290731	0.0647825	0.0493506	0.195732	-0.825969	-0.288001	-0.662959	0.424913	-0.316942	-0.525451	0.19639	-0.597177	0.578893	0.914568	-1.00585	-1.47428	-0.594169	-22.4814	-49.0356	amp1759
amp500	0.468064	-0.468064	0.158363	0.694943	0.808663	-0.336971	0.145253	0.0134573	0.106012	0.290731	0.0647825	0.0493506	0.195732	-0.825969	-0.288001	-0.662959	0.424913	-0.316942	-0.525451	0.19639	-0.597177	0.578893	0.914568	-0.932579	-0.497498	0.107256	-22.4772	-49.0378	amp1760
amp501	0.468064	-0.468064	0.646406	0.796556	0.44302	-0.00602362	0.830376	0.185263	0.458054	0.826897	0.338676	0.714835	0.517637	-0.996286	-0.204956	-0.72288	0.671227	-0.324522	-0.701935	0.18949	-0.668571	0.803617	-0.490543	-0.756546	0.0290873	-0.0393735	-21.9794	-49.0381	amp1761
amp502	0.468064	-0.468064	0.533167	0.943893	0.81434	-0.249724	0.693351	0.185263	0.340707	0.666663	0.328893	0.515954	0.4849	-0.912797	-0.433329	-0.692919	0.441518	-0.385167	-0.53474	0.134292	-0.623138	0.792092	-0.400881	-0.324985	-0.929086	0.648241	-22.4056	-49.1036	amp1762
amp503	0.468064	-0.468064	0.604938	0.877846	0.393021	0.10959	0.876051	0.127995	0.575403	0.820734	0.284875	0.707185	0.452165	-0.942853	-0.412568	-0.603039	0.485436	-0.385167	-0.571894	0.134292	-0.610157	0.803617	-0.450726	-1.12428	-0.284296	-0.4225	-22.0428	-49.2497	amp1763
amp504	0.468064	-0.468064	0.39441	0.603492	0.618573	-0.252327	0.419302	0.156629	0.145127	0.524918	0.216402	0.340022	0.370325	-0.992946	-0.329523	-0.632999	0.536235	-0.385167	-0.581183	0.134292	-0.623138	0.699898	-0.661185	-0.756693	0.145223	0.31631	-22.2986	-48.9339	amp1764
amp505	0.468064	-0.468064	0.888833	0.827039	0.484967	0.0223846	0.921725	0.242532	0.458054	0.993292	0.490295	0.921363	0.670405	-0.869383	0.00265613	-0.962562	0.768195	-0.256297	-0.841265	0.251588	-0.739966	1.11477	-0.723121	-0.803054	-1.02854	-0.44529	-20.9261	-50.3486	amp1768
amp506	0.468064	-0.468064	0.927111	0.948974	0.878897	-0.355182	0.830376	0.2998	0.301592	0.90085	0.602787	0.806625	0.779525	-0.795913	0.0857009	-0.932602	0.888801	-0.0288777	-0.896997	0.458579	-0.772418	1.18392	-0.507759	-0.857173	-0.77834	-0.754349	-20.7428	-49.9292	amp1769
amp507	0.468064	-0.468064	0.766025	0.710185	0.830692	-0.515287	0.602002	0.2998	0.106012	0.697477	0.51475	0.600096	0.697685	-0.638955	0.334835	-0.812761	1.0576	0.30467	-0.934151	0.396482	-0.843812	1.13782	-0.342957	-0.883878	-0.835791	-0.0998582	-21.22	-48.9178	amp1770
amp508	0.468064	-0.468064	0.738911	0.339301	0.183695	-0.0693406	0.693351	0.2998	0.184243	0.85771	0.397367	0.75308	0.594021	-0.8961	-0.288001	-0.842721	0.749065	-0.225974	-0.776244	-0.0588998	-0.688042	1.06868	-0.75889	-0.965995	0.00199913	-0.0418544	-21.4047	-49.5003	amp1771
amp509	0.468064	-0.468064	0.837796	0.888007	0.679814	-0.239673	0.784701	0.213897	0.379823	0.863873	0.509859	0.760729	0.681317	-0.879402	0.00265613	-0.992522	0.883511	-0.157748	-0.924863	0.341284	-0.791889	1.17816	-0.825416	-1.06489	-1.07053	-0.644764	-20.9211	-49.9261	amp1772
amp510	0.468064	-0.468064	1.17751	1.14712	0.98249	-0.695976	1.24145	0.471606	0.418939	0.980967	0.866898	0.906065	1.06869	-0.739141	0.376358	-0.992522	1.26983	0.372896	-1.03633	0.824265	-0.941168	1.43745	-0.598981	-0.900374	-0.33478	-0.729199	-20.2883	-49.5003	amp1773
amp511	0.468064	-0.468064	1.11531	1.08107	0.948331	-0.672873	1.1501	0.442972	0.379822	0.931664	0.817988	0.844871	1.00868	-0.712425	0.376358	-0.992522	1.2636	0.403219	-1.02704	0.851863	-0.934678	1.39712	-0.461743	-0.598258	-0.781601	0.208988	-20.3211	-49.5047	amp1774
amp512	0.468064	-0.468064	0.466181	0.486638	0.565246	-0.384068	0.282277	0.127995	0.0668951	0.512592	0.250638	0.340022	0.452165	-0.508713	0.500925	-0.872681	1.06308	0.433541	-0.878419	0.534476	-0.791889	0.797854	-0.61204	-0.583114	0.0903599	-0.306736	-21.6206	-48.5372	amp1775
amp513	0.468064	-0.468064	0.868099	0.66954	0.890842	-0.781693	0.647677	0.385703	0.0277798	0.691314	0.641914	0.561849	0.844997	-0.38515	0.729298	-0.872681	1.25341	0.736766	-0.962017	0.713869	-0.889245	1.14935	-0.651866	-0.956554	-1.42688	-0.530993	-20.885	-48.5406	amp1776
amp514	0.468064	-0.468064	0.954224	0.740669	0.934436	-0.809657	0.784701	0.442972	0.0668951	0.752942	0.720169	0.630692	0.915925	-0.465299	0.480164	-1.02248	1.26577	0.645799	-1.02704	0.568975	-0.889245	1.27035	-0.535396	-0.656995	-0.688655	-0.664555	-20.6372	-48.7517	amp1777
amp515	0.468064	-0.468064	1.01164	1.05567	0.855978	-0.313381	0.9674	0.2998	0.418939	0.980967	0.646805	0.906065	0.844997	-0.785895	0.0234173	-0.902641	0.85631	-0.0364583	-0.850554	0.45168	-0.739966	1.23578	-0.33585	-1.0611	-0.940129	-0.918237	-20.5144	-50.0867	amp1778
amp516	0.468064	-0.468064	0.743696	0.760991	0.786392	-0.450411	0.602002	0.242532	0.184243	0.728291	0.475622	0.607745	0.681317	-0.558806	0.459402	-0.902641	1.13165	0.42596	-0.94344	0.520677	-0.856793	0.964957	-0.612624	-0.949683	-0.761132	-0.480511	-21.4022	-48.6872	amp1779
amp517	0.468064	-0.468064	1.02759	0.893087	0.68688	-0.210937	0.9674	0.328435	0.379822	1.02411	0.632132	0.95961	0.839541	-0.912797	-0.10115	-0.902641	0.838122	-0.218394	-0.859842	0.286086	-0.759437	1.16663	-0.621216	-0.940609	-0.803808	-0.50276	-20.4736	-50.2933	amp1780
amp518	0.468064	-0.468064	1.09458	1.01502	0.913801	-0.665605	1.05875	0.414338	0.340707	0.913176	0.793533	0.821924	0.992309	-0.628936	0.376358	-1.05244	1.27869	0.547251	-1.03633	0.982958	-0.876264	1.52965	-0.611986	-0.851206	-0.175779	-0.218381	-20.5436	-49.2464	amp1781
amp519	0.468064	-0.468064	0.957414	1.08615	0.89815	-0.411161	0.921725	0.271166	0.418938	0.90085	0.62235	0.806625	0.834085	-0.839327	0.106462	-0.962562	1.02582	-0.021297	-0.934151	0.465479	-0.843812	1.14935	-0.666949	-0.314136	-0.212183	0.0775894	-20.0036	-50.4339	amp1782
amp520	0.468064	-0.468064	0.691064	0.623815	0.31237	0.0245344	0.739026	0.185263	0.379822	0.833059	0.348457	0.722484	0.517637	-0.712425	0.0857009	-0.812761	0.805481	0.0469287	-0.748378	0.527577	-0.675061	0.878525	-0.839572	-0.554094	0.280724	-0.592275	-21.5208	-49.2947	amp1783
amp521	0.468064	-0.468064	0.892023	0.877846	0.665682	-0.125538	0.876051	0.271166	0.379823	0.950153	0.529422	0.867819	0.703141	-0.912797	-0.0803887	-0.992522	0.845471	-0.233555	-0.906285	0.272287	-0.778908	1.18968	-0.64026	-0.397226	0.670275	-1.6431	-21.0014	-49.9739	amp1784
amp522	0.468064	-0.468064	1.15199	0.852442	0.858488	-0.739255	1.10442	0.528875	0.223359	0.950153	0.857116	0.875468	1.06324	-0.492015	0.459402	-1.0824	1.24532	0.600315	-1.06419	0.513777	-0.876264	1.52389	-0.502205	-0.992271	-1.23317	-0.701572	-20.4847	-48.8225	amp1785
amp523	0.468064	-0.468064	0.933491	0.959135	0.449719	-0.0394175	1.05875	0.213897	0.614519	1.00562	0.519641	0.936663	0.741333	-0.782555	0.231029	-0.932602	0.92743	-0.0516196	-0.915574	0.43788	-0.81136	1.08596	-0.694599	-0.469239	-1.67293	-0.750082	-20.1889	-50.8964	amp1787
amp524	0.468064	-0.468064	0.933491	0.959135	0.449719	-0.0394175	1.05875	0.213897	0.614519	1.00562	0.519641	0.936663	0.741333	-0.782555	0.231029	-0.932602	0.92743	-0.0516196	-0.915574	0.43788	-0.81136	1.08596	-0.694599	-0.31385	-1.6388	-1.23176	-20.1847	-50.8944	amp1788
amp525	0.468064	-0.468064	0.903187	0.954055	0.442875	-0.0182408	1.01307	0.185263	0.614519	0.98713	0.490295	0.913714	0.708597	-0.779216	0.231029	-0.932602	0.933593	-0.0516196	-0.924863	0.43788	-0.81785	1.05139	-0.636214	-0.012667	-0.318594	-1.27455	-20.1856	-50.8906	amp1789
amp526	0.468064	-0.468064	0.933491	0.959135	0.449719	-0.0394175	1.05875	0.213897	0.614519	1.00562	0.519641	0.936663	0.741333	-0.782555	0.231029	-0.932602	0.92743	-0.0516196	-0.915574	0.43788	-0.81136	1.08596	-0.694599	-0.212023	1.28238	0.185109	-20.1853	-50.8944	amp1790
amp527	0.468064	-0.468064	0.922326	0.964216	0.510002	-0.0288681	1.01307	0.213897	0.575403	0.993292	0.509858	0.921363	0.724965	-0.765857	0.272552	-0.932602	0.936507	-0.0288777	-0.915574	0.458579	-0.81136	1.07444	-0.651575	-0.421412	-0.259932	0.0937454	-20.1783	-50.8922	amp1791
amp528	0.468064	-0.468064	0.933491	0.959135	0.449719	-0.0394175	1.05875	0.213897	0.614519	1.00562	0.519641	0.936663	0.741333	-0.782555	0.231029	-0.932602	0.92743	-0.0516196	-0.915574	0.43788	-0.81136	1.08596	-0.694599	-0.363785	-0.358978	0.34678	-20.1853	-50.8936	amp1792
amp529	0.468064	-0.468064	0.561876	0.303736	0.187769	0.157587	0.602002	0.271166	0.145127	0.771431	0.588114	0.645991	0.370325	-0.916137	-1.3053	-0.273476	-0.466891	-1.34791	-0.228214	-0.741972	-0.142848	0.988005	-0.75881	-1.18183	-0.76688	-0.0190841	-22.5444	-52.295	amp1795
amp530	0.468064	-0.468064	0.222159	-0.808919	-0.708062	-0.158755	0.145253	0.385703	-0.402496	0.457127	0.0843465	0.370619	0.293941	2.99446	1.91269	1.22454	-0.271988	2.42725	0.97002	2.61819	0.356913	-0.798261	3.15328	-0.364467	0.674883	-0.291692	-23.3542	-44.7675	amp1796
amp531	-0.615154	0.615154	0.598559	-0.869886	-0.803072	-0.152307	0.647677	0.70068	-0.402496	0.919339	0.382694	0.829573	0.626757	3.5722	1.95421	1.79378	-0.542597	2.51822	1.46232	2.77689	0.700904	-0.648445	2.18197	0.646274	1.05699	0.256176	-23.3594	-44.7842	amp1797
amp532	-0.365181	0.365181	0.598559	-0.869886	-0.803072	-0.152307	0.647677	0.70068	-0.402496	0.919339	0.382694	0.829573	0.626757	3.5722	1.95421	1.79378	-0.542597	2.51822	1.46232	2.77689	0.700904	-0.648445	2.18197	0.468522	0.874261	-0.311644	-23.3614	-44.7875	amp1798
amp533	0.468064	-0.468064	0.316259	-0.813999	-0.715979	-0.166139	0.282277	0.471606	-0.402496	0.54957	0.162602	0.485357	0.381237	3.24159	2.01649	1.4043	-0.335617	2.55612	1.11864	2.72859	0.460759	-0.671493	2.89808	-0.557396	0.450067	-0.0215978	-23.3647	-44.8006	amp1799
amp534	0.468064	-0.468064	-0.485982	0.430751	0.426851	-0.18878	-0.585544	-0.444691	0.106011	-0.263923	-0.478112	-0.631432	-0.3335	-0.492015	-0.0388663	-0.363356	0.387741	-0.0364583	-0.413987	0.18949	-0.610157	-0.07223	-0.479785	-1.22235	-0.977658	0.741908	-22.9925	-48.5011	amp1801
amp535	0.468064	-0.468064	0.426309	0.573009	0.574762	-0.351554	0.190928	0.0134573	0.145127	0.42015	0.191947	0.225283	0.381237	-0.111308	0.521686	-0.692919	0.838938	0.607896	-0.776244	0.44478	-0.668571	0.717184	-0.295715	-0.870047	-1.20722	-1.0321	-21.5697	-47.7353	amp1802
amp536	-0.102051	0.102051	0.0961611	0.557767	0.0622482	-0.105606	0.236602	-0.215617	0.49717	0.309219	-0.0917276	0.110544	0.0975243	0.252702	0.93691	-0.603039	0.868546	0.971766	-0.701935	1.23135	-0.81136	-0.400672	0.218593	-0.120319	-0.823042	0.640439	-22.6428	-44.6567	amp1803
amp537	-0.976227	0.976227	-2.25155	0.66954	-0.562533	0.221011	-2.13849	-2.16275	1.12303	-1.82312	-1.9405	-2.57434	-1.96485	1.17441	1.68431	-0.483197	0.732272	1.94967	-0.451142	1.68673	-0.636119	-1.29381	0.609741	1.07072	0.140069	1.18122	-22.7189	-44.6142	amp1804
amp538	0.468064	-0.468064	1.16635	1.00994	0.906697	-0.679157	1.19577	0.50024	0.340707	0.974804	0.862007	0.898416	1.05233	-0.575504	0.438641	-1.05244	1.27958	0.569992	-1.07348	1.00366	-0.915206	1.42593	-0.743388	-0.539946	-0.634807	-0.714476	-20.3669	-49.25	amp1805
amp539	0.468064	-0.468064	1.28756	0.99978	0.950327	-0.736416	1.3328	0.614778	0.301592	1.07957	0.969607	1.02845	1.17236	-0.578843	0.459402	-1.0824	1.28505	0.547251	-1.09206	0.982958	-0.921697	1.54117	-0.517216	-0.634305	-0.658512	-0.795965	-20.3639	-49.1936	amp1806
amp540	0.468064	-0.468064	1.20463	1.05059	0.905932	-0.694955	1.24145	0.50024	0.379823	1.00562	0.891352	0.936663	1.09052	-0.612239	0.41788	-1.05244	1.29603	0.53967	-1.08277	0.976058	-0.921697	1.48931	-0.632907	-0.457464	-0.0166922	-0.760714	-20.375	-49.2758	amp1807
amp541	0.468064	-0.468064	1.23333	1.0201	0.863536	-0.689711	1.28712	0.528875	0.379823	1.03027	0.915807	0.967259	1.11234	-0.592201	0.41788	-1.05244	1.26435	0.524509	-1.07348	0.389582	-0.915206	1.46626	-0.624636	-0.284572	-0.470649	-0.315688	-20.3639	-49.2383	amp1810
amp542	-0.0243083	0.0243083	-1.01709	-0.448195	-1.13227	0.930093	-0.996618	-0.874206	0.340707	-0.461133	-1.13839	-0.883856	-1.07006	-0.258248	-0.350284	-0.0337933	-0.22582	-0.377587	0.124754	0.141192	-0.233714	-1.31109	0.378116	-0.296177	-1.40072	0.97329	-24.1942	-48.4231	amp1811
amp543	0.0167227	-0.0167227	-1.02506	-0.382147	-1.08674	0.933743	-0.996618	-0.90284	0.379823	-0.473459	-1.14817	-0.899154	-1.08097	-0.264927	-0.371045	-0.0637536	-0.229445	-0.385167	0.115465	0.134292	-0.240204	-1.25347	-0.210443	-0.428003	-1.16662	0.88137	-24.1994	-48.4356	amp1812
amp544	0.468064	-0.468064	-0.485982	0.430751	0.426851	-0.18878	-0.585544	-0.444691	0.106011	-0.263923	-0.478112	-0.631432	-0.3335	-0.492015	-0.0388663	-0.363356	0.387741	-0.0364583	-0.413987	0.18949	-0.610157	-0.07223	-0.479785	-0.595202	-1.63189	0.913389	-22.9975	-48.5047	amp1813
amp545	0.468064	-0.468064	-0.516286	0.567928	0.343169	-0.0767043	-0.494194	-0.530594	0.301592	-0.263923	-0.531913	-0.639081	-0.393516	-0.395169	0.106462	-0.363356	0.422324	0.0999931	-0.404699	0.575875	-0.603667	-0.106803	-0.373038	-0.321489	0.570572	0.494529	-22.8967	-48.4872	amp1814
amp546	-0.305664	0.305664	-0.851217	-0.0315851	-0.648107	0.229422	-0.905268	-0.874206	0.418938	-0.49811	-0.888952	-0.891505	-0.791805	0.172553	0.58397	-0.543118	0.54015	0.691283	-0.460431	0.920861	-0.642609	-0.982649	0.168295	0.285744	-0.14087	-0.471173	-23.2608	-45.3161	amp1816
amp547	-1.26509	1.26509	-1.12235	-1.53545	-1.22394	0.064159	-1.77309	-0.473326	-0.871887	-0.763112	-1.00633	-1.19748	-0.922749	3.6056	2.26563	1.7039	-0.614633	2.57128	1.57378	2.61129	0.778789	-1.98526	0.0404762	2.18955	-0.550671	0.432872	-23.775	-46.2917	amp1817
amp548	0.468064	-0.468064	0.85534	0.893087	0.800324	-0.307199	0.784701	0.271166	0.301591	0.863873	0.534313	0.760729	0.719509	-0.942853	-0.225717	-0.962562	0.921522	-0.17291	-0.896997	0.327485	-0.798379	1.08596	-0.76136	-0.594397	-0.669038	0.768546	-21.0781	-49.5389	amp1818
amp549	0.468064	-0.468064	0.85534	0.893087	0.800324	-0.307199	0.784701	0.271166	0.301591	0.863873	0.534313	0.760729	0.719509	-0.942853	-0.225717	-0.962562	0.921522	-0.17291	-0.896997	0.327485	-0.798379	1.08596	-0.76136	-0.682914	-0.650993	-0.127916	-21.0758	-49.5392	amp1819
amp550	0.468064	-0.468064	0.884049	0.933732	0.80013	-0.333535	0.830376	0.271166	0.340707	0.882362	0.563659	0.783677	0.752245	-0.952872	-0.225717	-0.992522	0.94508	-0.165329	-0.915574	0.334384	-0.80487	1.1263	-0.590755	-0.750696	0.00810821	0.423425	-21.0811	-49.5192	amp1820
amp551	0.468064	-0.468064	0.85534	0.893087	0.800324	-0.307199	0.784701	0.271166	0.301591	0.863873	0.534313	0.760729	0.719509	-0.942853	-0.225717	-0.962562	0.921522	-0.17291	-0.896997	0.327485	-0.798379	1.08596	-0.76136	-0.830088	-0.736458	-0.265309	-21.0778	-49.5397	amp1822
amp552	0.468064	-0.468064	0.85534	0.893087	0.800324	-0.307199	0.784701	0.271166	0.301591	0.863873	0.534313	0.760729	0.719509	-0.942853	-0.225717	-0.962562	0.921522	-0.17291	-0.896997	0.327485	-0.798379	1.08596	-0.76136	-0.781657	-0.80536	0.487408	-21.0789	-49.5389	amp1823
amp553	0.468064	-0.468064	0.85534	0.893087	0.800324	-0.307199	0.784701	0.271166	0.301591	0.863873	0.534313	0.760729	0.719509	-0.942853	-0.225717	-0.962562	0.921522	-0.17291	-0.896997	0.327485	-0.798379	1.08596	-0.76136	-0.486131	-1.33917	-0.752729	-21.0786	-49.5392	amp1826
amp554	-2.54088	2.54088	-1.00273	-1.58117	-1.18958	0.0288051	-1.68174	-0.358789	-0.950119	-0.664507	-0.908515	-1.06744	-0.813629	4.09985	2.47324	1.97355	-0.692075	2.86692	1.87102	2.87348	0.986482	-1.77206	0.385299	2.43316	0.444237	0.360077	-23.7789	-46.3108	amp1828
amp555	0.468064	-0.468064	0.821847	-2.04859	-2.23237	0.745903	0.739026	1.01566	-0.754539	1.3569	0.348457	1.37267	0.588565	2.48351	2.1203	0.924936	-0.360276	2.23773	1.02575	2.5216	0.395855	-0.47558	-0.876073	-0.369698	0.282577	0.55819	-25.0692	-47.9214	amp1829
amp556	0.468064	-0.468064	0.821847	-2.04859	-2.23237	0.745903	0.739026	1.01566	-0.754539	1.3569	0.348457	1.37267	0.588565	2.48351	2.1203	0.924936	-0.360276	2.23773	1.02575	2.5216	0.395855	-0.47558	-0.876073	-0.340099	0.217793	0.409196	-25.0736	-47.9247	amp1830
amp557	0.468064	-0.468064	0.802707	-2.03843	-2.21563	0.72792	0.739026	1.01566	-0.754539	1.33841	0.338676	1.34972	0.577653	2.5503	2.18258	0.924936	-0.354974	2.29838	1.04433	2.57679	0.408836	-0.544726	-0.849687	-0.0727376	0.334804	-1.3814	-25.0753	-47.9256	amp1831
amp558	0.468064	-0.468064	0.821847	-2.04859	-2.23237	0.745903	0.739026	1.01566	-0.754539	1.3569	0.348457	1.37267	0.588565	2.48351	2.1203	0.924936	-0.360276	2.23773	1.02575	2.5216	0.395855	-0.47558	-0.876073	-0.343354	-0.0167736	1.01453	-25.0706	-47.9233	amp1832
amp559	-2.23998	2.23998	0.821847	-2.04859	-2.23237	0.745903	0.739026	1.01566	-0.754539	1.3569	0.348457	1.37267	0.588565	2.48351	2.1203	0.924936	-0.360276	2.23773	1.02575	2.5216	0.395855	-0.47558	-0.876073	1.79405	1.20224	0.469632	-25.07	-47.9197	amp1833
amp560	0.468064	-0.468064	0.821847	-2.04859	-2.23237	0.745903	0.739026	1.01566	-0.754539	1.3569	0.348457	1.37267	0.588565	2.48351	2.1203	0.924936	-0.360276	2.23773	1.02575	2.5216	0.395855	-0.47558	-0.876073	-0.0126528	0.379353	-1.11669	-25.0697	-47.9197	amp1834
amp561	0.468064	-0.468064	0.821847	-2.04859	-2.23237	0.745903	0.739026	1.01566	-0.754539	1.3569	0.348457	1.37267	0.588565	2.48351	2.1203	0.924936	-0.360276	2.23773	1.02575	2.5216	0.395855	-0.47558	-0.876073	0.120602	-0.660437	-1.94186	-25.0689	-47.9217	amp1835
amp562	0.468064	-0.468064	0.821847	-2.04859	-2.23237	0.745903	0.739026	1.01566	-0.754539	1.3569	0.348457	1.37267	0.588565	2.48351	2.1203	0.924936	-0.360276	2.23773	1.02575	2.5216	0.395855	-0.47558	-0.876073	0.0724493	0.298769	-0.0900755	-25.0728	-47.9239	amp1836
amp563	0.468064	-0.468064	0.802707	-2.03843	-2.21563	0.72792	0.739026	1.01566	-0.754539	1.33841	0.338676	1.34972	0.577653	2.5503	2.18258	0.924936	-0.354974	2.29838	1.04433	2.57679	0.408836	-0.544726	-0.849687	-0.243982	0.279578	-0.138202	-25.0783	-47.9261	amp1837
amp564	-2.03167	2.03167	-1.80817	0.395187	-0.455348	0.0872443	-1.81877	-1.67597	0.731866	-1.44102	-1.57368	-2.06184	-1.55565	0.797047	1.22757	-0.483197	0.68005	1.47967	-0.460431	1.35554	-0.642609	-1.35719	2.49869	2.89062	1.27296	-0.219701	-22.7981	-44.3597	amp1848
amp565	-0.735512	0.735512	0.825037	-1.86569	-2.0776	0.80441	0.784701	0.958389	-0.637191	1.36306	0.333785	1.38032	0.572197	1.92915	1.53898	0.775134	-0.369512	1.72225	0.867845	2.05242	0.285519	-0.613872	-0.896052	0.781751	1.62609	0.549858	-24.9331	-47.8878	amp1852
amp566	-0.133724	0.133724	0.860125	-1.75391	-2.08842	0.838131	0.9674	0.958389	-0.480728	1.41853	0.358239	1.44916	0.599477	2.21301	1.95421	0.745174	-0.304735	2.04822	0.849268	2.3491	0.272538	-0.487105	-0.865461	-0.0492949	0.700495	0.6843	-25.0514	-48.095	amp1853
amp567	-0.254082	0.254082	0.826631	-1.97238	-2.20294	0.77402	0.784701	0.987023	-0.676307	1.36922	0.343567	1.38797	0.583109	2.1696	1.76736	0.835055	-0.392504	1.91176	0.97002	2.22491	0.356913	-0.544726	-0.949876	0.200603	0.700073	0.701436	-25.0053	-47.8717	amp1854
amp568	-0.0735454	0.0735454	0.829822	-1.48464	-1.80894	0.869925	0.921725	0.843852	-0.36338	1.36306	0.30933	1.38032	0.544917	0.857159	0.480164	0.445571	-0.336099	0.767089	0.524166	1.18305	0.0453735	-0.959601	-0.969366	-0.149806	0.61191	0.670327	-24.6456	-47.8108	amp1855
amp569	-0.434618	0.434618	0.619293	-1.91141	-2.00634	0.775443	0.510652	0.872486	-0.754539	1.16585	0.191947	1.13554	0.413973	1.74548	0.708537	1.31442	-0.735893	1.1537	1.24868	1.53494	0.551625	-1.06332	0.976297	0.272794	0.637045	0.952122	-24.6872	-47.5311	amp1856
amp570	0.468064	-0.468064	0.815467	0.633976	0.114366	0.330261	1.10442	0.2998	0.536287	0.993292	0.353348	0.974908	0.594021	-0.421885	-0.890075	-0.213555	-0.46277	-0.832425	-0.237503	-0.355588	-0.110396	1.69099	-0.536629	-1.49976	0.00616789	-0.329223	-21.1986	-56.7419	amp1857
amp571	0.468064	-0.468064	-0.667802	1.0201	0.022865	0.90174	-0.220146	-0.874206	1.00568	-0.165318	-0.556368	-0.516693	-0.813629	-0.515392	-1.32606	-0.0637536	-0.880478	-1.16597	0.180486	-0.576379	-0.181791	-0.68878	-0.446845	-0.917097	1.42118	-0.453541	-23.3944	-51.8728	amp1858
amp572	0.468064	-0.468064	-0.594436	0.99978	0.143776	0.901393	-0.220146	-0.788303	0.88833	-0.109853	-0.497676	-0.44785	-0.753612	-0.515392	-1.26378	-0.0337933	-0.864322	-1.14323	0.21764	-0.55568	0.175182	-0.700304	-0.418165	-0.800233	1.13068	-0.425463	-23.4778	-51.9083	amp1859
amp573	0.468064	-0.468064	-0.409426	1.03026	0.0358774	0.917179	0.0539033	-0.7024	1.00568	0.068869	-0.355839	-0.226022	-0.6063	-0.572164	-1.34682	-0.0637536	-0.863873	-1.20388	0.15262	-0.610878	0.129749	-0.498629	-0.219953	-0.543343	0.860076	-0.726002	-23.3556	-51.9036	amp1860
amp574	0.468064	-0.468064	-0.409426	1.0201	0.120592	0.813699	-0.0374459	-0.7024	0.927446	0.0380553	-0.336275	-0.264268	-0.584476	-0.542108	-1.3053	-0.0637536	-0.875996	-1.18113	0.161909	-0.590178	0.162201	-0.533202	-0.160324	-0.645237	1.32092	-0.284167	-23.3322	-51.88	amp1861
amp575	-0.208948	0.208948	0.31307	-1.28142	-1.9163	1.03467	0.647677	0.414338	-0.0113363	1.00562	-0.0623818	0.936662	0.13026	0.957345	0.397119	0.625333	-0.465957	0.714025	0.589186	1.13475	0.0908064	-1.0518	-0.857287	-0.170953	2.23731	0.56251	-25.4986	-48.8414	amp1862
amp576	0.468064	-0.468064	-1.43496	0.537444	-0.410312	0.668074	-1.31634	-1.44689	0.849214	-0.954159	-1.36337	-1.41165	-1.37014	0.249362	-0.308762	0.775134	-1.05433	-0.582264	0.830691	-0.203794	0.460759	-1.03451	0.0481844	-1.77994	-0.514149	0.554913	-24.5372	-49.9047	amp1863
amp577	0.468064	-0.468064	-1.00911	-0.524404	-0.904132	0.704937	-1.08797	-0.731034	0.0668951	-0.485785	-1.06013	-0.906804	-0.982765	0.863838	0.106462	0.924936	-0.921147	-0.021297	0.886423	0.458579	0.298499	-1.14975	-0.302103	-0.696061	-0.177226	0.233284	-25.24	-49.0342	amp1864
amp578	-0.51668	0.51668	0.49808	-1.91141	-2.29138	0.902549	0.556327	0.729315	-0.519844	1.12887	0.0990191	1.08965	0.310308	2.30318	1.70507	0.894975	-0.391316	2.07854	1.03504	2.3767	0.402346	-0.907742	0.587413	0.409844	0.931907	0.59908	-25.2567	-48.2986	amp1870
amp579	-0.615154	0.615154	-1.4844	-0.432953	-1.15741	1.03289	-1.40769	-1.16055	0.379823	-0.843228	-1.47097	-1.35811	-1.47381	0.2694	-0.765508	1.01482	-1.15337	-0.642909	1.0722	-0.100298	0.447779	-1.63953	-0.619867	0.65881	0.793598	0.983738	-25.9517	-49.2206	amp1871
amp580	-0.133724	0.133724	-1.4844	-0.432953	-1.15741	1.03289	-1.40769	-1.16055	0.379823	-0.843228	-1.47097	-1.35811	-1.47381	0.2694	-0.765508	1.01482	-1.15337	-0.642909	1.0722	-0.100298	0.447779	-1.63953	-0.619867	-0.0395208	0.0559319	0.686415	-25.9536	-49.2211	amp1872
amp581	-0.365181	0.365181	-1.50035	-0.504082	-1.16401	1.00508	-1.45337	-1.13191	0.301592	-0.86788	-1.48076	-1.38871	-1.47926	0.232665	-0.827792	1.01482	-1.16465	-0.688393	1.05362	-0.141697	0.428307	-1.61649	-0.695614	0.308759	-0.0843077	0.641615	-25.9608	-49.2364	amp1873
amp582	-0.254082	0.254082	-0.51469	-1.34746	-1.69293	0.819114	-0.494194	-0.10108	-0.285147	0.105846	-0.67375	-0.180127	-0.55174	1.04083	0.397119	0.924936	-0.661273	0.562412	0.802825	0.996758	0.240086	-1.32838	0.423668	-0.0307721	1.43078	0.586622	-25.7836	-48.9002	amp1890
amp583	-0.7699	0.7699	0.499674	-1.75391	-2.18073	0.915534	0.602002	0.672046	-0.402496	1.11655	0.0794557	1.07435	0.288485	2.15624	1.68431	0.775134	-0.374832	1.94209	0.97002	2.25251	0.356913	-0.919266	1.55379	-0.308336	-0.0262948	0.439447	-25.1672	-48.3036	amp1892
amp584	-0.434618	0.434618	-1.02825	-0.798757	-0.800056	0.431049	-1.27067	-0.559229	-0.324264	-0.559738	-1.00633	-1.00624	-0.922749	1.20113	0.189507	1.19458	-0.958428	0.236445	1.11864	0.70007	0.460759	-1.08061	-0.30371	0.317265	0.799308	0.669397	-25.5072	-49.0311	amp1894
amp585	-0.806311	0.806311	-1.33767	-0.941015	-0.860367	0.384318	-1.68174	-0.731034	-0.441612	-0.86788	-1.23132	-1.38871	-1.17373	1.63193	0.500925	1.4043	-0.975609	0.562412	1.28583	0.996758	0.577587	-1.24195	0.359923	0.932985	-0.217862	0.42138	-25.5028	-48.9856	amp1895
amp586	-0.0477545	0.0477545	-1.54819	-0.951176	-0.876298	0.410578	-1.91011	-0.874206	-0.441612	-1.05276	-1.39272	-1.61818	-1.35377	1.66199	0.542447	1.49418	-1.02457	0.532089	1.36014	0.969159	0.62951	-1.42057	1.50876	-0.211672	2.0571	0.306554	-25.4892	-48.9739	amp1896
amp587	-0.563573	0.563573	-1.57531	-0.946095	-0.868332	0.400106	-1.95579	-0.90284	-0.441612	-1.08974	-1.41228	-1.66408	-1.3756	1.69538	0.542447	1.52414	-1.03969	0.547251	1.37872	0.982958	0.642491	-1.42057	1.97718	0.895657	0.932005	0.230159	-25.4769	-48.9633	amp1897
amp588	0.118638	-0.118638	-0.937342	-0.590452	-0.900693	0.69231	-1.04229	-0.645131	-0.0113363	-0.405668	-0.996552	-0.815013	-0.911837	0.910591	0.127223	1.01482	-0.928982	0.0166061	0.942155	0.499978	0.337442	-1.11518	-0.207605	-0.670795	0.264861	0.496082	-25.2833	-49.0333	amp1903
amp589	0.0668717	-0.0668717	-0.62474	-1.18997	-1.6903	1.0125	-0.631219	-0.330154	-0.0895685	-0.0482243	-0.835151	-0.356059	-0.731788	0.392963	-0.0388663	0.685253	-0.890689	-0.301781	0.830691	0.161891	0.447779	-1.3399	0.656643	-0.505532	0.622351	0.666409	-24.9833	-48.6167	amp1904
amp590	-0.0735454	0.0735454	-1.00911	-0.524404	-0.904132	0.704937	-1.08797	-0.731034	0.0668951	-0.485785	-1.06013	-0.906804	-0.982765	0.863838	0.106462	0.924936	-0.921147	-0.021297	0.886423	0.458579	0.298499	-1.14975	-0.302103	-0.142935	0.722111	0.729477	-25.24	-49.0342	amp1905
amp591	-0.102051	0.102051	-1.29939	-0.0976327	-0.691034	0.777876	-1.22499	-1.04601	0.379823	-0.756949	-1.30957	-1.23572	-1.26102	0.369586	-0.10115	0.954896	-1.06028	-0.423071	1.10006	-0.0382007	0.447779	-1.31109	-0.288531	-0.0904075	0.0335044	0.0239238	-25.3969	-49.5308	amp1906
amp592	0.468064	-0.468064	-1.2946	-0.0112624	-0.619994	0.787358	-1.22499	-1.07465	0.418939	-0.744623	-1.30957	-1.23572	-1.26102	0.362907	-0.10115	0.954896	-1.05893	-0.438232	1.0722	-0.0382007	0.428307	-1.27076	-0.718751	-0.877138	-0.296907	0.367256	-25.4106	-49.4931	amp1907
amp593	-0.102051	0.102051	-1.19731	0.024302	-0.667929	0.832366	-1.04229	-1.01738	0.49717	-0.633693	-1.2411	-1.09803	-1.18464	0.219307	-0.288001	0.835055	-1.06773	-0.567103	0.988598	-0.031301	0.369894	-1.23042	-0.465329	-0.0896873	0.703329	0.343648	-25.4278	-49.4767	amp1908
amp594	0.468064	-0.468064	-1.16701	-0.00110069	-0.654576	0.829631	-1.04229	-0.988743	0.458054	-0.609041	-1.21664	-1.06744	-1.15736	0.165874	-0.350284	0.805094	-1.06409	-0.605006	0.951443	-0.0657996	0.343932	-1.2189	-0.385213	-0.705397	0.482252	0.608276	-25.4336	-49.4733	amp1909
amp595	0.468064	-0.468064	-1.15106	-0.285615	-0.808264	0.790489	-1.13364	-0.90284	0.262475	-0.602878	-1.19708	-1.05979	-1.13553	0.0322924	-0.557896	0.775134	-1.09668	-0.764199	0.867845	-0.31419	0.285519	-1.20737	-0.439037	-0.692762	-0.979816	0.820302	-25.4967	-49.3894	amp1910
amp596	0.468064	-0.468064	0.727747	1.01502	0.47178	0.444208	1.10442	0.213897	0.653635	0.980967	0.641914	0.906065	0.441252	-0.508713	-0.890075	-0.153634	-0.264844	-0.665651	-0.19106	-0.120997	-0.162319	1.08596	-0.639946	-0.701326	0.709063	-0.3672	-22.8181	-51.1894	amp1911
amp597	-0.365181	0.365181	0.0132254	1.03534	0.393903	0.365934	0.373627	-0.30152	0.731866	0.333871	-0.238456	0.102895	-0.109804	0.319493	-0.350284	0.32573	-0.776081	-0.248716	0.552032	0.258487	0.382875	0.46365	0.394928	0.222504	1.47794	-0.246812	-23.45	-51.25	amp1914
amp598	-0.473865	0.473865	-0.761902	1.14712	-0.00739423	0.822881	-0.26582	-1.01738	1.16214	-0.251598	-0.923188	-0.623783	-0.851821	0.199269	-0.910837	0.954896	-1.30502	-0.908231	1.11864	-0.341788	0.603548	-0.279667	-0.250829	-0.299783	-0.477118	0.304588	-24.2249	-50.9283	amp1915
amp599	0.468064	-0.468064	-1.13671	0.451074	-0.569523	0.934086	-0.676894	-1.07465	0.88833	-0.553576	-1.20197	-0.983296	-1.15736	0.152516	-0.869314	1.01482	-1.17677	-0.756619	0.942155	-0.383187	0.447779	-0.994174	-0.3037	-0.792637	-0.614604	0.983023	-25.0945	-50.1633	amp1916
amp600	0.468064	-0.468064	0.0977563	0.908329	-0.867787	1.82415	1.28712	-0.416057	1.67065	0.155149	-0.199328	0.783677	-0.338956	1.09093	-0.329523	1.91362	-1.65677	-0.764199	1.87102	-0.493582	1.0449	0.619228	-0.500939	-1.03152	-0.020319	0.151724	-25.6036	-54.4144	amp1933
amp601	0.468064	-0.468064	-0.796991	1.18776	-0.142897	0.992513	0.0539033	-0.931474	1.31861	-0.214621	-0.668859	-0.577887	-0.906381	1.27126	-0.204956	1.5541	-1.42887	-0.521619	1.91746	0.0100974	1.22663	0.16978	-0.434654	-0.955978	0.524617	0.0926055	-25.0728	-53.6581	amp1934
amp602	0.468064	-0.468064	0.31307	0.781314	-0.282942	0.736725	0.876051	-0.186983	1.00568	0.709803	0.231075	0.569499	0.0593322	-0.548787	-0.744747	-0.303436	-0.10795	-0.567103	-0.218926	-0.031301	-0.292128	0.584655	-0.457763	-1.09111	-0.421057	0.247928	-23.1078	-49.7933	amp1935
amp603	0.468064	-0.468064	0.778784	0.679701	0.229145	0.276382	1.10442	0.328435	0.497171	1.03643	0.700606	0.974908	0.550373	-0.782555	-1.36758	-0.333396	-0.553186	-1.35549	-0.135328	-0.748872	-0.0779442	1.19544	-0.42239	-0.0840592	-0.233445	0.518289	-22.6008	-52.8825	amp1936
amp604	0.468064	-0.468064	0.853745	0.735588	0.252716	0.296775	1.19577	0.357069	0.536287	1.10422	0.749515	1.05905	0.610389	-0.759178	-1.38834	-0.303436	-0.591586	-1.35549	-0.116751	-0.748872	-0.0519826	1.18968	-0.649156	0.0774892	0.548789	1.17064	-22.5906	-52.8908	amp1937
amp605	0.468064	-0.468064	0.842581	0.689863	0.243054	0.290624	1.1501	0.357069	0.49717	1.09806	0.739733	1.0514	0.604933	-0.772537	-1.38834	-0.303436	-0.584196	-1.36307	-0.116751	-0.755772	-0.058473	1.21273	-0.503863	-0.141759	-0.433162	1.46769	-22.5967	-52.8814	amp1938
amp606	0.468064	-0.468064	0.807492	0.415509	0.0754796	0.273002	1.05875	0.414338	0.340707	1.06108	0.710387	1.00551	0.583109	-0.795913	-1.40911	-0.333396	-0.557163	-1.35549	-0.144617	-0.748872	-0.0649634	1.11477	-0.861519	-0.434212	0.757453	-1.40421	-22.6158	-52.8567	amp1939
amp607	0.468064	-0.468064	0.821847	0.735588	0.252716	0.283679	1.1501	0.328435	0.536287	1.07341	0.72506	1.0208	0.588565	-0.74582	-1.36758	-0.303436	-0.575629	-1.33275	-0.116751	-0.728173	-0.058473	1.13206	-0.417554	-0.431067	0.635785	-0.684922	-22.5864	-52.8925	amp1940
amp608	0.468064	-0.468064	0.778784	0.334219	0.0679482	0.260443	0.9674	0.414338	0.262475	1.03027	0.690823	0.967259	0.561285	-0.809272	-1.42987	-0.333396	-0.568418	-1.37823	-0.144617	-0.769571	-0.0714538	1.13206	-0.66339	-0.439658	-0.226579	-0.139517	-22.6217	-52.8386	amp1941
amp609	0.468064	-0.468064	0.863315	0.644137	0.180467	0.308316	1.19577	0.385703	0.49717	1.12271	0.759297	1.082	0.615845	-0.799253	-1.40911	-0.333396	-0.561053	-1.36307	-0.144617	-0.755772	-0.0714538	1.2473	-0.881284	-0.132637	-0.280578	0.456789	-22.5997	-52.8747	amp1942
amp610	0.468064	-0.468064	0.781974	0.324058	0.0535845	0.258511	0.9674	0.414338	0.262475	1.03027	0.690823	0.967259	0.566741	-0.815951	-1.42987	-0.333396	-0.558549	-1.37823	-0.153905	-0.769571	-0.0714538	1.10901	-0.712166	-0.396488	0.580921	-0.678121	-22.6189	-52.8278	amp1943
amp611	0.468064	-0.468064	0.772404	0.374865	0.125405	0.252851	0.9674	0.414338	0.262475	1.01794	0.690824	0.951961	0.555829	-0.812611	-1.40911	-0.333396	-0.564427	-1.38581	-0.144617	-0.776471	-0.0779442	1.14358	-0.665765	-0.277084	0.924587	-0.786404	-22.6236	-52.8486	amp1944
amp612	0.468064	-0.468064	0.76124	0.512041	0.156913	0.293482	1.01307	0.357069	0.379823	1.01794	0.681042	0.951961	0.534005	-0.775876	-1.40911	-0.273476	-0.583127	-1.36307	-0.126039	-0.755772	-0.0390017	1.09172	-0.747543	-0.462076	-0.178011	-0.311334	-22.6344	-52.8222	amp1945
amp613	0.468064	-0.468064	0.743696	0.608573	0.131788	0.328055	1.05875	0.2998	0.497171	1.01178	0.661478	0.944312	0.506725	-0.769197	-1.40911	-0.303436	-0.568089	-1.34791	-0.135328	-0.741972	-0.0519826	1.06868	-0.733163	-0.0908832	-0.841616	0.57276	-22.6442	-52.815	amp1946
amp614	0.468064	-0.468064	0.76124	0.512041	0.156913	0.293482	1.01307	0.357069	0.379823	1.01794	0.681042	0.951961	0.534005	-0.775876	-1.40911	-0.273476	-0.583127	-1.36307	-0.126039	-0.755772	-0.0390017	1.09172	-0.747543	-0.710837	0.262671	-0.424056	-22.635	-52.8203	amp1947
amp615	0.468064	-0.468064	0.74848	0.776233	0.255396	0.278171	1.10442	0.271166	0.575403	1.00562	0.676151	0.936663	0.523093	-0.715764	-1.3053	-0.303436	-0.548647	-1.29484	-0.107462	-0.693674	-0.0649634	1.13206	-0.548127	-0.229212	0.113143	0.933864	-22.6114	-52.9014	amp1948
amp616	0.468064	-0.468064	0.716583	0.766072	0.241633	0.287121	1.05875	0.242532	0.575403	0.974804	0.651696	0.898416	0.490357	-0.715764	-1.3053	-0.303436	-0.553649	-1.30242	-0.107462	-0.700574	-0.058473	1.11477	-0.641547	-0.263325	-2.03011	0.0583587	-22.6186	-52.8983	amp1949
amp617	0.468064	-0.468064	0.724557	0.75083	0.273468	0.283182	1.05875	0.271166	0.536287	0.980967	0.656587	0.906065	0.501269	-0.735802	-1.32606	-0.303436	-0.553147	-1.31759	-0.116751	-0.714373	-0.0649634	1.11477	-0.647213	-0.616941	-0.126506	-0.540421	-22.6108	-52.8969	amp1950
amp618	0.468064	-0.468064	0.686279	0.75083	0.273468	0.276289	1.01307	0.242532	0.536287	0.94399	0.632132	0.86017	0.468533	-0.729123	-1.32606	-0.303436	-0.558961	-1.31759	-0.107462	-0.714373	-0.0714538	1.09749	-0.559215	-0.454109	-0.0639612	-0.502163	-22.6239	-52.8864	amp1951
amp619	0.468064	-0.468064	0.716583	0.766072	0.241633	0.287121	1.05875	0.242532	0.575403	0.974804	0.651696	0.898416	0.490357	-0.715764	-1.3053	-0.303436	-0.553649	-1.30242	-0.107462	-0.700574	-0.058473	1.11477	-0.641547	-0.566986	0.0780844	-1.21926	-22.6225	-52.8939	amp1952
amp620	0.468064	-0.468064	0.702228	0.811798	0.303565	0.285242	1.05875	0.242532	0.575403	0.962478	0.641914	0.883117	0.479444	-0.689048	-1.28454	-0.303436	-0.551604	-1.27968	-0.0981734	-0.679875	-0.058473	1.14358	-0.870979	-0.481436	0.512695	-0.101206	-22.6103	-52.9172	amp1953
amp621	0.468064	-0.468064	0.730936	0.720346	0.231964	0.278775	1.05875	0.271166	0.536287	0.98713	0.661478	0.913714	0.506725	-0.742481	-1.32606	-0.333396	-0.547159	-1.32517	-0.126039	-0.721273	-0.0714538	1.12053	-0.626084	-0.595802	0.216599	-0.961651	-22.6136	-52.8878	amp1954
amp622	0.468064	-0.468064	0.676709	0.811798	0.303565	0.279947	1.01307	0.213897	0.575403	0.937827	0.62235	0.85252	0.457621	-0.682369	-1.28454	-0.303436	-0.544724	-1.2721	-0.0981734	-0.672975	-0.058473	1.09749	-0.597943	-0.355782	0.532598	0.130037	-22.6258	-52.9033	amp1955
amp623	0.468064	-0.468064	0.705418	0.791475	0.27604	0.267692	1.05875	0.242532	0.575403	0.962478	0.641914	0.883117	0.490357	-0.699067	-1.28454	-0.303436	-0.547491	-1.28726	-0.0981734	-0.686775	-0.0649634	1.14358	-0.656684	-0.419094	0.189018	-0.213738	-22.6142	-52.9094	amp1956
amp624	-0.0243083	0.0243083	-1.02506	-0.778435	-0.926327	0.57572	-1.22499	-0.616497	-0.206916	-0.516599	-1.04057	-0.952699	-0.960941	1.24788	0.314074	1.13466	-0.925294	0.30467	1.06291	0.762167	0.421817	-1.10365	0.0689516	-0.280706	0.699001	0.68091	-25.3622	-48.9911	amp1957
amp625	0.468064	-0.468064	-1.69493	0.776233	-0.692976	1.37417	-1.08797	-1.67597	1.35772	-0.954159	-1.70574	-1.4958	-1.75206	0.77367	-1.13921	1.79378	-1.76948	-1.06742	1.85244	-0.486683	1.01893	-1.17856	0.575953	-0.275393	-0.974684	1.64056	-26.395	-51.364	amp1958
amp626	0.468064	-0.468064	-1.79222	0.75083	-0.63775	1.31647	-1.27067	-1.73323	1.27949	-1.05893	-1.76932	-1.62583	-1.81753	0.830442	-1.09769	1.82374	-1.78372	-1.05984	1.8896	-0.479783	1.03192	-1.19585	-0.589857	-0.320506	-0.43357	0.877344	-26.379	-51.3794	amp1959
amp627	0.468064	-0.468064	-1.79222	0.75083	-0.63775	1.31647	-1.27067	-1.73323	1.27949	-1.05893	-1.76932	-1.62583	-1.81753	0.830442	-1.09769	1.82374	-1.78372	-1.05984	1.8896	-0.479783	1.03192	-1.19585	-0.589857	-0.223337	-0.0848381	1.1261	-26.376	-51.3801	amp1960
amp628	0.468064	-0.468064	-1.7651	0.755911	-0.674883	1.34421	-1.22499	-1.73323	1.31861	-1.02811	-1.74976	-1.58759	-1.80662	0.807065	-1.09769	1.82374	-1.77047	-1.07501	1.87102	-0.493582	1.03192	-1.1728	-0.659122	0.212734	0.553963	-1.80293	-26.393	-51.3786	amp1961
amp629	0.468064	-0.468064	-1.7651	0.755911	-0.674883	1.34421	-1.22499	-1.73323	1.31861	-1.02811	-1.74976	-1.58759	-1.80662	0.807065	-1.09769	1.82374	-1.77047	-1.07501	1.87102	-0.493582	1.03192	-1.1728	-0.659122	-0.212988	-1.15434	0.349308	-26.394	-51.3796	amp1962
amp630	0.468064	-0.468064	-1.7651	0.755911	-0.674883	1.34421	-1.22499	-1.73323	1.31861	-1.02811	-1.74976	-1.58759	-1.80662	0.807065	-1.09769	1.82374	-1.77047	-1.07501	1.87102	-0.493582	1.03192	-1.1728	-0.659122	0.0396955	-0.0317574	1.0393	-26.396	-51.3784	amp1963
amp631	0.468064	-0.468064	-1.80338	0.745749	-0.644038	1.29917	-1.27067	-1.73323	1.27949	-1.07125	-1.76932	-1.64113	-1.82299	0.8438	-1.07693	1.82374	-1.78133	-1.06742	1.91746	-0.486683	1.05788	-1.1728	-0.641485	-0.220946	1.37865	0.266658	-26.406	-51.3888	amp1964
amp632	0.468064	-0.468064	-1.80338	0.745749	-0.644038	1.29917	-1.27067	-1.73323	1.27949	-1.07125	-1.76932	-1.64113	-1.82299	0.8438	-1.07693	1.82374	-1.78133	-1.06742	1.91746	-0.486683	1.05788	-1.1728	-0.641485	-0.0533316	0.641565	-0.463451	-26.406	-51.3886	amp1965
amp633	0.468064	-0.468064	-1.81773	0.781314	-0.64359	1.29642	-1.27067	-1.76187	1.31861	-1.08974	-1.78399	-1.66408	-1.8339	0.853819	-1.05616	1.8537	-1.7732	-1.06742	1.90817	-0.486683	1.07086	-1.17856	-0.0332676	-0.135822	-0.500447	1.5387	-26.407	-51.4006	amp1966
amp634	0.468064	-0.468064	-1.81773	0.781314	-0.64359	1.29642	-1.27067	-1.76187	1.31861	-1.08974	-1.78399	-1.66408	-1.8339	0.853819	-1.05616	1.8537	-1.7732	-1.06742	1.90817	-0.486683	1.07086	-1.17856	-0.0332676	0.0399259	0.412309	1.27377	-26.407	-51.4012	amp1967
amp635	0.468064	-0.468064	-1.81773	0.781314	-0.64359	1.29642	-1.27067	-1.76187	1.31861	-1.08974	-1.78399	-1.66408	-1.8339	0.853819	-1.05616	1.8537	-1.7732	-1.06742	1.90817	-0.486683	1.07086	-1.17856	-0.0332676	-0.0710874	-0.768035	1.40223	-26.402	-51.4027	amp1969
amp636	0.468064	-0.468064	-1.76989	0.781314	-0.64359	1.33723	-1.22499	-1.73323	1.31861	-1.03428	-1.75465	-1.59524	-1.80662	0.830442	-1.07693	1.82374	-1.77134	-1.06742	1.8896	-0.486683	1.0449	-1.16128	-0.749259	-0.267726	-1.74934	0.705633	-26.394	-51.3925	amp1970
amp637	0.468064	-0.468064	-1.65824	0.821959	-0.679901	1.41536	-1.04229	-1.67597	1.39684	-0.904857	-1.68618	-1.4346	-1.73569	0.770331	-1.13921	1.82374	-1.77887	-1.07501	1.86173	-0.493582	1.03192	-1.18432	-0.295767	-0.272943	0.335707	-0.145235	-26.415	-51.3499	amp1971
amp638	0.468064	-0.468064	-1.74915	0.75591	-0.674883	1.35354	-1.17932	-1.7046	1.31861	-1.00346	-1.73998	-1.55699	-1.79025	0.810405	-1.11845	1.82374	-1.78744	-1.08259	1.8896	-0.500482	1.05139	-1.19585	-0.511686	-0.554222	-0.489855	1.38257	-26.42	-51.3591	amp1972
amp639	0.468064	-0.468064	-1.74915	0.75591	-0.674883	1.35354	-1.17932	-1.7046	1.31861	-1.00346	-1.73998	-1.55699	-1.79025	0.810405	-1.11845	1.82374	-1.78744	-1.08259	1.8896	-0.500482	1.05139	-1.19585	-0.511686	-0.494861	-0.613343	0.998571	-26.421	-51.3586	amp1973
amp640	0.468064	-0.468064	-1.69971	0.801636	-0.661832	1.37768	-1.08797	-1.67597	1.35772	-0.954159	-1.71063	-1.4958	-1.75752	0.787028	-1.13921	1.8537	-1.78544	-1.08259	1.88031	-0.500482	1.0449	-1.16704	-0.164536	-0.0787128	-0.79489	0.568739	-26.419	-51.3514	amp1974
amp641	0.468064	-0.468064	-2.11598	1.00994	-0.406443	1.19773	-1.63606	-2.01958	1.35772	-3.31452	-2.01876	-2.04654	-2.05214	1.01746	-0.848553	1.79378	-1.72982	-0.89307	2.1311	-0.54878	1.16821	-0.919266	-0.756697	0.10007	0.92043	-0.620431	-26.557	-51.6629	amp1976
amp642	0.468064	-0.468064	-2.09046	1.0201	-0.438116	1.20456	-1.59039	-2.01958	1.39684	-3.28987	-2.00409	-2.02359	-2.03577	1.03081	-0.848553	1.8537	-1.742	-0.89307	2.16826	-0.54188	1.19418	-0.913504	-0.558883	-0.273658	-0.463281	0.827488	-26.545	-51.6632	amp1977
amp643	0.468064	-0.468064	-2.02667	1.06075	-0.43247	1.21638	-1.49904	-1.99094	1.43595	-3.22208	-1.95518	-1.93945	-1.98121	1.02748	-0.848553	1.79378	-1.73544	-0.89307	2.14039	-0.54188	1.1747	-0.890455	-0.276094	-0.203017	-0.0867472	-0.365634	-26.524	-51.6742	amp1978
amp644	0.468064	-0.468064	-2.02667	1.06075	-0.43247	1.21638	-1.49904	-1.99094	1.43595	-3.22208	-1.95518	-1.93945	-1.98121	1.03415	-0.848553	1.79378	-1.73752	-0.89307	2.14968	-0.54188	1.18119	-0.884693	-0.308172	-0.480283	0.607719	0.703526	-26.522	-51.6755	amp1979
amp645	0.468064	-0.468064	-1.9533	1.04043	-0.457152	1.23756	-1.40769	-1.93367	1.43595	-3.15429	-1.90627	-1.84766	-1.92665	1.01078	-0.848553	1.76382	-1.73658	-0.908231	2.12181	-0.54188	1.16172	-0.890455	-0.772416	-0.142279	-1.82402	1.02782	-26.506	-51.6694	amp1980
amp646	0.468064	-0.468064	-1.96287	1.00994	-0.450516	1.22688	-1.45337	-1.93367	1.39684	-3.16045	-1.91116	-1.85531	-1.93211	1.0041	-0.869314	1.76382	-1.7335	-0.923393	2.10323	-0.521181	1.14874	-0.890455	-0.450138	-0.207194	1.37515	-1.32833	-26.496	-51.6656	amp1982
amp647	0.468064	-0.468064	-1.96287	1.00994	-0.450516	1.22688	-1.45337	-1.93367	1.39684	-3.16045	-1.91116	-1.85531	-1.93211	1.0041	-0.869314	1.76382	-1.7335	-0.923393	2.10323	-0.521181	1.14874	-0.890455	-0.450138	-0.388739	-0.34392	0.0169828	-26.495	-51.6661	amp1983
amp648	0.468064	-0.468064	-2.07133	1.04043	-0.457152	1.23069	-1.54472	-2.01958	1.43595	-3.27138	-1.99431	-1.98535	-2.02486	1.02414	-0.848553	1.88366	-1.74351	-0.908231	2.14968	-0.54188	1.18119	-0.919266	-0.660721	0.220891	0.828646	0.502508	-26.546	-51.6573	amp1984
amp649	0.468064	-0.468064	-2.07133	1.04043	-0.457152	1.23069	-1.54472	-2.01958	1.43595	-3.27138	-1.99431	-1.98535	-2.02486	1.02414	-0.848553	1.88366	-1.74351	-0.908231	2.14968	-0.54188	1.18119	-0.919266	-0.660721	0.10594	0.578886	0.879809	-26.542	-51.6523	amp1985
amp650	0.0812	-0.0812	-1.41263	0.517122	-0.436864	0.681512	-1.27067	-1.41826	0.849214	-0.929508	-1.3487	-1.36576	-1.34286	0.242683	-0.329523	0.775134	-1.05372	-0.589845	0.802825	-0.217593	0.454269	-1.03451	-0.324199	-0.604984	-0.0722762	0.95038	-24.5667	-49.9167	amp1986
amp651	0.0347764	-0.0347764	-1.35521	0.730508	-0.060193	0.649736	-1.13364	-1.27509	0.770982	-0.874043	-1.31446	-1.34281	-1.29376	0.0556692	-0.807031	0.775134	-1.17072	-0.885489	0.756382	-0.521181	0.356913	-0.631158	-0.22411	-0.485604	0.082409	0.533492	-24.5692	-50.2675	amp1987
amp652	-0.0243083	0.0243083	-1.00752	0.283413	-0.650295	0.906825	-0.631219	-0.960108	0.770982	-0.442645	-1.10415	-0.85326	-1.05369	0.0790459	-0.10115	0.894975	-0.913295	-0.612587	0.886423	-0.231393	0.376384	-0.948077	-0.092251	-0.297167	0.190386	0.709641	-25.235	-50.0118	amp1988
amp653	0.16717	-0.16717	-1.23719	0.263091	-0.630591	0.815956	-0.950943	-1.13191	0.731866	-0.695321	-1.25577	-1.11333	-1.201	0.426358	-0.578657	1.13466	-1.22242	-0.551941	1.21153	-0.169295	0.655472	-1.18432	-0.148048	-0.93709	1.26095	0.365476	-25.04	-49.9522	amp1989
amp654	0.0167227	-0.0167227	-2.0474	1.05567	-0.43864	1.22023	-1.49904	-1.99094	1.43595	-3.25289	-1.97474	-1.9624	-2.00304	1.00076	-0.890075	1.82374	-1.7444	-0.930973	2.12181	-0.54188	1.16172	-0.936552	-0.257573	-0.376426	0.307114	0.942653	-26.5167	-51.6167	amp1990
amp655	0.468064	-0.468064	-1.09524	0.197043	-0.764293	1.04553	-0.722568	-1.01738	0.770982	-0.479622	-1.20197	-0.906804	-1.15736	0.0189342	-1.15997	0.805094	-1.25104	-1.1963	0.914289	-0.603978	0.395855	-1.0057	-0.329468	-0.377527	-0.357743	1.11323	-25.3581	-50.5528	amp1991
amp656	0.468064	-0.468064	-1.06175	0.273252	-0.709829	1.04726	-0.676894	-1.01738	0.810098	-0.448808	-1.17752	-0.868558	-1.13008	0.00557607	-1.13921	0.805094	-1.2698	-1.2342	0.914289	-0.638476	0.395855	-0.976887	-0.627912	-0.447575	-1.21307	1.04609	-25.35	-50.5769	amp1992
amp657	0.468064	-0.468064	-1.09364	0.25293	-0.69053	1.04726	-0.722568	-1.01738	0.770982	-0.479622	-1.20197	-0.906804	-1.15736	0.0256133	-1.11845	0.805094	-1.26363	-1.21904	0.923577	-0.624677	0.402346	-0.976887	-0.626388	-0.407577	-0.851832	1.59835	-25.3536	-50.5819	amp1993
amp658	0.468064	-0.468064	-1.14149	0.263091	-0.677118	1.04311	-0.768243	-1.04601	0.770982	-0.522762	-1.23621	-0.960349	-1.19555	0.042311	-1.11845	0.835055	-1.25724	-1.1963	0.923577	-0.603978	0.402346	-1.0057	-0.338476	-0.00619932	0.676193	1.08524	-25.3739	-50.575	amp1994
amp659	0.468064	-0.468064	-1.10481	0.318978	-0.649785	1.04666	-0.722568	-1.04601	0.810098	-0.49811	-1.21175	-0.929752	-1.17373	0.0289528	-1.09769	0.805094	-1.25155	-1.22662	0.914289	-0.631577	0.395855	-0.965363	-0.669217	-0.386035	-0.255561	1.3024	-25.3797	-50.5842	amp1995
amp660	0.468064	-0.468064	-1.08567	0.369784	-0.629365	1.08553	-0.676894	-1.04601	0.849214	-0.461133	-1.20686	-0.883856	-1.16281	0.042311	-1.07693	0.835055	-1.23467	-1.21146	0.932866	-0.617777	0.395855	-0.971125	-0.504702	-0.634843	-0.908121	0.46463	-25.4014	-50.5906	amp1996
amp661	0.468064	-0.468064	-1.08567	0.369784	-0.629365	1.08553	-0.676894	-1.04601	0.849214	-0.461133	-1.20686	-0.883856	-1.16281	0.042311	-1.07693	0.835055	-1.23467	-1.21146	0.932866	-0.617777	0.395855	-0.971125	-0.504702	-0.343037	-0.814807	1.285	-25.4044	-50.5908	amp1997
amp662	0.468064	-0.468064	-1.07291	0.400268	-0.589537	1.10886	-0.676894	-1.04601	0.849214	-0.442645	-1.20197	-0.860909	-1.15736	0.042311	-1.07693	0.835055	-1.23849	-1.21904	0.923577	-0.624677	0.389365	-0.959601	-0.58772	-0.461936	-0.517281	0.667184	-25.415	-50.5975	amp1998
amp663	0.468064	-0.468064	-1.21167	-0.214487	-0.756858	0.814669	-1.17932	-0.960108	0.301592	-0.652181	-1.25088	-1.12098	-1.19555	-0.0478566	-0.807031	0.715214	-1.05682	-0.824844	0.821402	-0.265892	0.253067	-1.28228	-0.660951	-0.0778407	-0.237288	1.45714	-25.6686	-49.2769	amp1999
amp664	0.468064	-0.468064	-1.14468	-0.265293	-0.779535	0.771255	-1.13364	-0.90284	0.262475	-0.596716	-1.1873	-1.05214	-1.12462	-0.0678938	-0.827792	0.655293	-1.03564	-0.824844	0.76567	-0.265892	0.214124	-1.29381	-0.721177	-0.681357	-0.425857	0.948411	-25.6647	-49.2647	amp2000
amp665	0.468064	-0.468064	-1.19253	-0.234809	-0.736444	0.784435	-1.17932	-0.931474	0.262475	-0.639855	-1.22643	-1.10568	-1.16827	-0.0344984	-0.807031	0.715214	-1.06018	-0.817264	0.821402	-0.258992	0.253067	-1.28228	-0.57918	0.114702	0.577529	1.21491	-25.6667	-49.2703	amp2001
amp666	0.468064	-0.468064	-1.19253	-0.234809	-0.736444	0.784435	-1.17932	-0.931474	0.262475	-0.639855	-1.22643	-1.10568	-1.16827	-0.0344984	-0.807031	0.715214	-1.06018	-0.817264	0.821402	-0.258992	0.253067	-1.28228	-0.57918	0.19129	0.882929	0.573147	-25.6667	-49.2706	amp2002
amp667	0.468064	-0.468064	-1.19253	-0.234809	-0.736444	0.784435	-1.17932	-0.931474	0.262475	-0.639855	-1.22643	-1.10568	-1.16827	-0.0344984	-0.807031	0.715214	-1.06018	-0.817264	0.821402	-0.258992	0.253067	-1.28228	-0.57918	0.206654	0.912867	0.500152	-25.6667	-49.2708	amp2003
amp668	0.468064	-0.468064	-1.19253	-0.234809	-0.736444	0.784435	-1.17932	-0.931474	0.262475	-0.639855	-1.22643	-1.10568	-1.16827	-0.0344984	-0.807031	0.715214	-1.06018	-0.817264	0.821402	-0.258992	0.253067	-1.28228	-0.57918	0.114702	0.577529	1.21491	-25.6667	-49.2714	amp2004
amp669	0.468064	-0.468064	-1.17339	-0.255132	-0.765171	0.769998	-1.13364	-0.90284	0.262475	-0.621367	-1.20686	-1.08274	-1.14645	-0.0478566	-0.807031	0.685253	-1.04358	-0.817264	0.793536	-0.258992	0.233595	-1.28804	-0.653403	-0.599687	-1.35844	1.34529	-25.6644	-49.2703	amp2005
amp670	0.468064	-0.468064	-1.17339	-0.255132	-0.765171	0.769998	-1.13364	-0.90284	0.262475	-0.621367	-1.20686	-1.08274	-1.14645	-0.0478566	-0.807031	0.685253	-1.04358	-0.817264	0.793536	-0.258992	0.233595	-1.28804	-0.653403	-0.526741	-1.0033	0.777396	-25.6642	-49.2717	amp2006
amp671	0.468064	-0.468064	-1.17339	-0.255132	-0.765171	0.769998	-1.13364	-0.90284	0.262475	-0.621367	-1.20686	-1.08274	-1.14645	-0.0478566	-0.807031	0.685253	-1.04358	-0.817264	0.793536	-0.258992	0.233595	-1.28804	-0.653403	-0.400841	-1.33102	1.04643	-25.6625	-49.2722	amp2007
amp672	0.468064	-0.468064	-1.17339	-0.255132	-0.765171	0.769998	-1.13364	-0.90284	0.262475	-0.621367	-1.20686	-1.08274	-1.14645	-0.0478566	-0.807031	0.685253	-1.04358	-0.817264	0.793536	-0.258992	0.233595	-1.28804	-0.653403	-0.3835	-1.21272	0.297634	-25.6617	-49.2731	amp2008
amp673	0.468064	-0.468064	-1.17339	-0.255132	-0.765171	0.769998	-1.13364	-0.90284	0.262475	-0.621367	-1.20686	-1.08274	-1.14645	-0.0478566	-0.807031	0.685253	-1.04358	-0.817264	0.793536	-0.258992	0.233595	-1.28804	-0.653403	-0.507253	-0.573162	0.319328	-25.6603	-49.2733	amp2009
amp674	0.468064	-0.468064	-0.0617355	0.867684	-0.0765548	0.929166	0.510652	-0.358789	0.927446	0.450964	-0.0819459	0.24823	-0.289852	0.042311	-0.412568	0.535452	-0.631507	-0.673232	0.672784	-0.127897	0.434798	-0.0376571	-0.454303	-0.985221	0.252152	0.258557	-23.87	-51.9492	amp2010
amp675	0.468064	-0.468064	0.144008	1.22841	0.544444	0.375752	0.556327	-0.244251	0.810098	0.457127	-0.135746	0.25588	-0.011596	0.396302	-0.267239	0.265809	-0.66935	-0.0743615	0.477722	0.417181	0.324461	0.498223	-0.343148	-0.689839	-0.523515	0.280491	-23.3219	-51.2011	amp2013
amp676	0.468064	-0.468064	-1.56893	0.283413	-0.46072	0.710051	-1.40769	-1.33235	0.614519	-1.05276	-1.47587	-1.50344	-1.44653	0.439716	-0.495613	1.13466	-1.26599	-0.620167	1.10935	-0.245192	0.454269	-1.19585	-0.389818	-0.399431	-0.912592	1.65548	-24.8211	-50.0672	amp2014
amp677	0.468064	-0.468064	-1.39668	0.50696	-0.355244	0.761482	-1.13364	-1.27509	0.770982	-0.874043	-1.36826	-1.31221	-1.32649	0.319493	-0.703225	1.07474	-1.2868	-0.733877	1.08148	-0.362488	0.434798	-1.06908	-0.0698027	0.0628723	-0.286682	1.00919	-24.8778	-50.1169	amp2015
amp678	0.468064	-0.468064	-1.39668	0.50696	-0.355244	0.761482	-1.13364	-1.27509	0.770982	-0.874043	-1.36826	-1.31221	-1.32649	0.319493	-0.703225	1.07474	-1.2868	-0.733877	1.08148	-0.362488	0.434798	-1.06908	-0.0698027	0.180937	0.0114667	1.73811	-24.8825	-50.1172	amp2016
amp679	0.468064	-0.468064	-1.33448	0.471396	-0.354247	0.776934	-1.08797	-1.21782	0.731866	-0.812415	-1.32425	-1.24337	-1.27739	0.169213	-0.807031	0.954896	-1.22044	-0.802102	0.923577	-0.431485	0.324461	-0.925028	-0.0539774	-0.437704	-0.886519	0.483063	-24.9086	-50.1436	amp2017
amp680	0.468064	-0.468064	-1.03304	0.578089	-0.261364	0.826278	-0.722568	-1.01738	0.770982	-0.522762	-1.11394	-0.899154	-1.04824	-0.0779124	-1.07693	0.835055	-1.19799	-1.00678	0.737804	-0.617777	0.317971	-0.729115	0.216452	-0.158033	-0.255984	1.43034	-24.8886	-50.2044	amp2018
amp681	0.468064	-0.468064	-0.977216	0.552686	-0.294892	0.845065	-0.676894	-0.988743	0.770982	-0.467296	-1.0797	-0.822662	-1.00459	-0.124666	-1.11845	0.805094	-1.18488	-1.02952	0.709938	-0.638476	0.175182	-0.694542	-0.125886	-0.101376	-0.402526	1.28255	-24.8933	-50.2069	amp2019
amp682	0.468064	-0.468064	-0.959671	0.598411	-0.282843	0.864507	-0.631219	-0.988743	0.810098	-0.442645	-1.06992	-0.807364	-0.999133	-0.131345	-1.13921	0.805094	-1.19317	-1.04468	0.70065	-0.659176	0.285519	-0.671493	-0.0491965	0.0115762	-0.101022	1.38459	-24.8972	-50.2114	amp2020
amp683	0.468064	-0.468064	-0.937342	0.578089	-0.261364	0.863274	-0.631219	-0.960108	0.770982	-0.417994	-1.05035	-0.776767	-0.977309	-0.154722	-1.15997	0.745174	-1.18636	-1.05984	0.691361	-0.666075	0.266047	-0.671493	-0.139945	-0.0240005	0.00952021	-1.50953	-24.9042	-50.2142	amp2021
amp684	0.468064	-0.468064	-1.45728	0.445994	-0.387947	0.768908	-1.22499	-1.30372	0.731866	-0.929508	-1.41228	-1.38106	-1.3756	0.329511	-0.661702	1.04478	-1.24945	-0.688393	1.05362	-0.31419	0.415327	-1.08061	-0.413386	-0.71318	-1.37762	0.872901	-24.9383	-50.0983	amp2022
amp685	0.468064	-0.468064	-0.495552	0.318978	-1.13104	1.84898	0.373627	-0.673766	1.24037	-1.82928	0.343567	0.118194	-0.824541	1.39482	-0.578657	2.39299	-1.79944	-0.582264	2.33545	-0.486683	1.57062	-0.147138	0.854078	-0.503545	0.958501	-0.643761	-27.2894	-52.1181	amp2023
amp686	0.468064	-0.468064	-0.51469	0.268172	-1.1529	1.82712	0.327952	-0.673766	1.20126	-1.85393	0.328894	0.087597	-0.835453	1.37479	-0.599419	2.42295	-1.80145	-0.589845	2.32616	-0.507382	1.57062	-0.175949	1.3387	-0.50934	0.426475	-0.624042	-27.3044	-52.1011	amp2024
amp687	0.468064	-0.468064	-0.597626	0.268171	-1.06903	1.76705	0.190928	-0.7024	1.12303	-1.93405	0.270202	-0.0347915	-0.890013	1.37813	-0.599419	2.42295	-1.79365	-0.574683	2.32616	-0.507382	1.56413	-0.187473	1.25246	-0.49287	0.792528	0.653089	-27.305	-52.1	amp2026
amp688	-0.735512	0.735512	-0.529045	0.324058	-1.08306	1.80628	0.327952	-0.673766	1.20126	-1.86009	0.314221	0.0646488	-0.840909	1.4015	-0.578657	2.42295	-1.79809	-0.567103	2.34474	-0.486683	1.57062	-0.158662	0.710548	0.839695	1.5959	-0.0848732	-27.2886	-52.1139	amp2027
amp689	-1.3373	1.3373	-0.629524	0.268172	-1.06903	1.76974	0.145253	-0.731034	1.12303	-1.9587	0.240857	-0.0730371	-0.917293	1.43156	-0.578657	2.45291	-1.80355	-0.559522	2.37261	-0.493582	1.59658	-0.187473	0.453607	1.25564	1.72975	0.0730007	-27.2933	-52.1106	amp2028
amp690	-1.07939	1.07939	-0.570513	0.324058	-1.04098	1.78453	0.236602	-0.7024	1.16214	-1.89707	0.279984	0.00345496	-0.868189	1.39148	-0.557896	2.42295	-1.78512	-0.567103	2.32616	-0.479783	1.54466	-0.170186	0.470775	1.17851	2.22596	0.395264	-27.2797	-52.1067	amp2029
amp691	-0.208948	0.208948	-0.629524	0.268172	-1.06903	1.76974	0.145253	-0.731034	1.12303	-1.9587	0.240857	-0.0730371	-0.917293	1.43156	-0.578657	2.45291	-1.80355	-0.559522	2.37261	-0.493582	1.59658	-0.187473	0.453607	0.12157	1.48589	-0.733395	-27.2969	-52.1147	amp2030
amp692	0.468064	-0.468064	-0.476412	0.989619	-0.89309	2.02968	0.693351	-0.874206	1.788	-1.76765	0.328893	0.179387	-0.873645	1.89909	-0.288001	2.84239	-1.95413	-0.5292	2.84633	-0.0451004	1.77182	0.129445	0.165356	-0.852758	0.281643	-0.493745	-26.8902	-52.9249	amp2031
amp693	0.468064	-0.468064	-0.120747	-0.874967	-1.72904	1.4258	0.327952	-0.0438112	0.340707	0.580383	-0.438984	0.439462	-0.426252	0.653447	-0.62018	1.49418	-1.38062	-0.582264	1.28583	-0.141697	0.726866	-1.30533	-0.526321	-1.09059	-1.83303	0.532351	-26.9318	-49.2559	amp2032
amp694	-1.50142	1.50142	-0.953292	-0.753032	-1.51402	1.14877	-0.676894	-0.645131	0.301591	-0.23311	-0.957425	-0.600835	-1.02641	0.109102	-0.993881	1.2545	-1.40839	-0.968876	1.05362	-0.396986	0.564606	-1.29381	3.67786	1.58091	-0.326692	-0.452482	-28.6492	-49.6706	amp2034
amp695	0.0668717	-0.0668717	-1.03144	-0.595533	-1.3383	1.04826	-0.768243	-0.731034	0.340707	-0.337877	-1.01612	-0.730872	-1.07552	0.212628	-0.682463	1.16462	-1.2311	-0.711135	0.960732	-0.162396	0.486721	-1.31685	-0.089594	-0.582899	0.996871	0.172781	-28.1853	-49.3919	amp2035
amp696	-0.365181	0.365181	-0.428565	0.024302	-1.25241	1.28771	0.282277	-0.559229	1.00568	0.296893	-0.605277	0.0569997	-0.633581	-0.0511961	-0.827792	0.894975	-1.11646	-0.77178	0.774959	-0.217593	0.279028	-0.855882	0.605768	0.190502	2.05834	0.23575	-28.4814	-49.3106	amp2036
amp697	0.468064	-0.468064	-0.672587	-0.275454	-1.34504	1.22126	-0.128796	-0.616497	0.731866	0.0503808	-0.771569	-0.24897	-0.819085	-0.0311589	-0.890075	0.954896	-1.19694	-0.855167	0.812114	-0.29349	0.356913	-1.12094	0.232517	-0.725565	0.238598	0.532702	-28.4658	-49.4686	amp2039
amp698	0.468064	-0.468064	-0.648663	-0.148439	-1.26358	1.22623	-0.0831209	-0.645131	0.810098	0.068869	-0.761787	-0.226022	-0.802717	-0.0745729	-0.931598	0.954896	-1.19529	-0.885489	0.793536	-0.321089	0.330951	-1.04027	0.725705	-0.878521	-0.272941	1.04055	-28.4958	-49.45	amp2040
amp699	0.468064	-0.468064	-0.570513	-0.112874	-1.30264	1.2623	0.0539033	-0.616497	0.88833	0.155149	-0.703096	-0.118933	-0.748157	-0.0979496	-0.931598	0.865015	-1.1714	-0.885489	0.76567	-0.321089	0.292009	-1.01722	-0.225198	-0.48636	0.525021	-0.0532003	-28.48	-49.4467	amp2041
amp700	-0.0477545	0.0477545	-1.06015	-0.971498	-1.5997	1.10327	-0.950943	-0.673766	0.106012	-0.368691	-1.06992	-0.769118	-1.12462	0.77701	-0.45409	1.37434	-1.29301	-0.385167	1.25797	0.134292	0.687924	-1.77206	1.962	-0.24094	1.20053	-0.154825	-27.0408	-49.15	amp2049
amp701	-0.473865	0.473865	-1.0139	-1.27125	-1.71884	0.998986	-1.08797	-0.559229	-0.1678	-0.319389	-0.942752	-0.707924	-1.04824	0.690182	0.106462	1.22454	-1.01552	-0.0819421	1.10935	0.410281	0.610039	-1.5531	1.44556	0.351539	-0.413807	0.394786	-27.7419	-48.8114	amp2050
amp702	0.468064	-0.468064	-0.682156	1.3605	-0.460905	1.70452	0.419302	-1.04601	1.788	-1.97719	0.191947	-0.180127	-0.944573	2.17628	-0.10115	2.96223	-1.87063	-0.286619	2.92064	0.217089	1.77831	0.00267797	0.495104	-0.894668	1.26856	-0.577074	-26.6667	-52.55	amp2052
amp703	0.106991	-0.106991	-2.18935	0.359623	-0.778571	1.15228	-1.81877	-1.84777	0.966561	-1.46567	-2.00898	-2.13068	-2.09579	0.456414	-1.18073	1.19458	-1.6086	-1.1963	1.42516	-0.603978	0.720376	-1.44938	0.555659	-0.735293	1.25441	0.206426	-26.8536	-50.6667	amp2053
amp704	0.468064	-0.468064	-0.661422	0.379945	-0.884732	1.68787	0.0995783	-0.731034	1.08391	-1.32393	-0.98677	-0.14953	-0.933661	1.77887	-0.412568	2.54279	-1.95556	-0.514038	2.72557	-0.252092	1.72639	0.129445	-0.319496	-0.88571	-0.399559	-0.783223	-27.0886	-52.7797	amp2054
amp705	0.468064	-0.468064	-0.852812	0.0344636	-0.933895	1.48758	-0.35717	-0.759669	0.731866	-1.5273	1.17992	-0.440201	-1.03187	1.84566	-0.474851	2.42295	-1.95996	-0.460974	2.76273	-0.30729	1.87567	0.00267797	-0.660696	-1.05244	0.276864	-0.24863	-27.1856	-52.6192	amp2055
amp706	0.0812	-0.0812	-1.52746	0.791475	-0.67429	1.38124	-0.905268	-1.56143	1.35772	-2.75987	-1.59325	-1.28162	-1.58838	1.50503	-0.350284	2.15331	-1.68292	-0.460974	2.49336	-0.31419	1.4473	-0.55625	0.841316	-0.612284	1.03509	0.592802	-26.7942	-51.9456	amp2056
amp707	0.468064	-0.468064	-0.0585457	-1.39827	-1.81764	0.912383	0.0995783	0.242532	-0.246032	0.586546	-0.346057	0.416514	-0.186188	0.660126	0.210268	0.835055	-0.7595	0.153058	0.76567	0.624173	0.214124	-1.35143	0.568832	-1.1337	1.43148	0.100994	-26.1519	-48.9922	amp2057
amp708	0.0347764	-0.0347764	-0.237175	-1.37795	-1.78671	0.900822	-0.128796	0.0993602	-0.246032	0.401661	-0.487894	0.187036	-0.344412	0.716898	0.189507	0.924936	-0.82537	0.130316	0.849268	0.603473	0.272538	-1.52429	1.07901	-0.449949	1.68311	0.582087	-26.1789	-49.0058	amp2058
amp709	0.158573	-0.158573	-1.13352	-0.951176	-1.4779	0.943124	-1.08797	-0.7024	0.0277798	-0.491948	-1.11394	-0.922103	-1.14099	0.610033	-0.267239	1.01482	-1.05892	-0.256297	1.06291	0.251588	0.441288	-1.70868	0.0274837	-0.94164	0.660683	0.330872	-26.2836	-49.1022	amp2059
amp710	0.129558	-0.129558	-1.75713	-0.519324	-1.13864	0.918006	-1.72741	-1.27509	0.262475	-1.12672	-1.62748	-1.70233	-1.67022	0.583316	-0.557896	1.13466	-1.19598	-0.460974	1.22081	0.0583954	0.538644	-1.77206	-0.183601	-0.827227	0.682323	0.285594	-26.2128	-49.2208	amp2060
amp711	-0.398511	0.398511	-0.53702	-0.422792	-1.49819	1.30843	-0.0374459	-0.530594	0.692751	0.198288	-0.683532	-0.065388	-0.726333	-0.181438	-1.11845	1.01482	-1.33022	-1.09017	0.858557	-0.507382	0.382875	-1.05756	0.383417	0.270793	-0.764142	0.582367	-28.6044	-49.5797	amp2061
amp712	0.468064	-0.468064	-2.17181	0.954055	-0.474962	1.17362	-1.68174	-2.04821	1.35772	-3.37615	-2.03343	-2.12303	-2.09579	0.960684	-0.890075	1.76382	-1.73139	-0.915812	2.06608	-0.55568	1.12278	-0.959601	-0.777173	-0.0839122	-0.310107	1.45207	-26.6	-51.5784	amp2062
amp713	0.468064	-0.468064	-2.16383	0.938813	-0.449571	1.1731	-1.68174	-2.01958	1.31861	-3.36382	-2.02854	-2.10773	-2.08488	0.940647	-0.890075	1.73386	-1.72865	-0.923393	2.03821	-0.56258	1.10331	-0.959601	-0.809339	-0.290619	-1.72137	1.37645	-26.601	-51.577	amp2063
amp714	-0.51668	0.51668	-0.634309	-0.346582	-1.39656	1.17281	-0.128796	-0.587863	0.69275	0.0811944	-0.712878	-0.210724	-0.775436	0.0489901	-0.848553	0.984856	-1.19417	-0.77178	0.858557	-0.217593	0.369894	-0.982649	0.499566	0.479536	0.70057	-0.186497	-28.4844	-49.2567	amp2064
amp715	0.232581	-0.232581	-1.08726	-0.946095	-1.51699	0.96227	-0.996618	-0.673766	0.0668951	-0.448808	-1.0797	-0.868558	-1.10825	0.596675	-0.246478	0.984856	-1.05165	-0.256297	1.0722	0.251588	0.434798	-1.68563	-0.00474766	-1.39948	1.0405	0.304173	-26.2833	-49.1001	amp2065
amp716	0.468064	-0.468064	-0.766687	1.27413	-0.724177	1.82612	0.419302	-1.16055	1.94446	-2.03265	0.108801	-0.24132	-1.08097	1.83564	-0.412568	2.84239	-1.94529	-0.53678	2.76273	-0.0451004	1.72639	0.233164	-0.547492	-0.591996	0.418164	0.111124	-26.7583	-53.5231	amp2066
amp717	0.468064	-0.468064	-0.418996	-0.73779	-1.58138	1.40856	-0.128796	-0.358789	0.379823	0.333871	-0.595495	0.102895	-0.66086	-0.264927	-1.42987	1.22454	-1.54683	-1.39339	0.997886	-0.783371	0.499702	-0.959601	-0.959453	-0.273661	-0.662492	-0.43999	-28.8747	-49.8008	amp2071
amp718	0.468064	-0.468064	-0.535424	-0.874967	-1.64138	1.35333	-0.26582	-0.358789	0.262475	0.22294	-0.67375	-0.0347906	-0.731788	-0.124666	-1.34682	1.28446	-1.55981	-1.31	1.08148	-0.707474	0.571096	-1.10942	-0.715897	-0.335697	0.839503	-0.068693	-28.8525	-49.8725	amp2072
amp719	0.468064	-0.468064	-0.0569504	-1.77932	-2.17468	1.1303	-0.128796	0.242532	-0.441612	0.648175	-0.204219	0.493007	-0.257116	0.279418	-0.723986	1.43426	-1.31821	-0.65049	1.16508	-0.107198	0.564606	-0.936552	-0.864234	-0.698672	1.03993	0.473907	-27.8269	-48.6203	amp2073
amp720	0.468064	-0.468064	-0.6056	-0.153519	-1.6799	2.31974	0.464977	-0.587863	1.20126	-1.33009	-1.09437	0.15644	-1.02096	0.783689	-1.40911	2.48287	-2.15449	-1.29484	2.26114	-0.859268	1.25908	0.204353	1.19877	-0.923719	0.892396	-0.0562078	-29.5375	-53.7917	amp2078
amp721	0.468064	-0.468064	-0.232391	-0.468518	-1.9223	2.38893	0.830376	-0.244251	1.04479	0.623523	-0.820478	0.607745	-0.71542	0.479791	-1.55443	2.09339	-2.09271	-1.38581	1.90817	-0.852368	1.01244	0.192829	0.0126994	-0.880144	-0.117299	-0.38399	-29.5664	-53.4234	amp2080
amp722	-0.278983	0.278983	-0.33925	-1.94698	-2.4816	1.51177	-0.44852	0.0134573	-0.402496	0.46329	0.798424	0.263529	-0.6063	-0.101289	-1.57519	1.37434	-1.74171	-1.52226	1.36014	-0.900666	0.752828	-0.867406	-0.894066	-0.0142835	0.749295	-0.508637	-29.3556	-49.7553	amp2082
amp723	0.468064	-0.468064	-0.320111	-1.58117	-2.97298	2.65893	0.373627	-0.215617	0.614519	-2.06963	1.0283	0.584797	-0.895469	-0.268266	-1.74128	0.894975	-1.65527	-1.65871	1.00718	-1.21115	1.03841	0.0948723	-0.910303	-0.741943	-0.500083	-0.250238	-31.7242	-52.3075	amp2085
amp724	0.468064	-0.468064	-0.15424	-0.189083	-1.83899	2.58314	1.05875	-0.30152	1.31861	-2.39626	-0.189547	0.760729	-0.704509	0.7002	-1.49215	2.33307	-2.16166	-1.37823	2.15897	-0.907566	1.32398	0.30231	-0.660036	-0.944846	-0.655649	-0.36233	-29.7744	-53.6619	amp2093
amp725	0.468064	-0.468064	-0.466843	-2.07907	-2.97322	2.07323	-0.26582	-0.0724456	-0.128684	-2.72905	0.783752	0.263529	-0.862733	-0.218173	-1.82433	1.07474	-1.79077	-1.7042	1.10006	-1.28705	1.07735	-0.602348	-1.00204	0.22586	-0.143883	-1.89553	-31.23	-51.0361	amp2099
amp726	0.468064	-0.468064	-0.565728	-2.25181	-3.37883	2.43235	-0.220146	-0.158348	0.027779	-2.9201	1.32176	0.271179	-1.03187	-0.642295	-1.9489	0.655293	-1.64794	-1.88613	0.709938	-1.52854	0.895617	-0.429483	-0.988442	0.234828	-1.33411	-1.91538	-31.8103	-51.705	amp2100
amp727	0.468064	-0.468064	-0.34244	-1.57101	-2.5466	2.19	0.0539033	-0.10108	0.184243	0.531081	1.00873	0.347671	-0.802717	-0.107968	-1.88661	1.4043	-1.94804	-1.74968	1.36943	-1.10766	1.01893	-0.360337	-0.671717	0.176525	0.838031	0.125507	-30.7056	-51.5819	amp2101
amp728	0.468064	-0.468064	-0.653448	-1.6777	-3.03308	2.68912	-0.0374459	-0.416057	0.536287	-3.02487	0.729951	0.232933	-1.17918	-0.555467	-2.01118	0.805094	-1.7246	-1.89371	0.849268	-1.39745	0.889126	-0.400672	-1.01298	0.193415	0.827881	0.0308051	-32.2933	-52.5314	amp2103
amp729	0.468064	-0.468064	-1.2627	-1.129	-2.65919	2.8418	-0.402845	-0.931474	0.927446	-3.82603	0.221293	-0.417253	-1.70841	-0.752499	-1.90737	1.19458	-1.77312	-2.05291	0.960732	-1.45954	0.79177	-0.671493	-0.924945	0.125374	-1.06784	1.74948	-33.5108	-53.3128	amp2105
amp730	0.468064	-0.468064	-0.337655	-2.1248	-2.49654	1.42055	-0.494194	0.156629	-0.637191	0.444801	0.769078	0.240581	-0.57902	0.165874	-1.53367	1.4043	-1.86426	-1.545	1.56449	-0.921365	0.986482	-0.804023	-0.73693	0.215496	-0.125269	-1.89944	-29.6847	-50.1492	amp2106
amp731	0.468064	-0.468064	-0.337655	-2.01302	-2.45265	1.41603	-0.494194	0.0707258	-0.519843	0.438638	-0.473221	0.232932	-0.57902	-0.0478566	-1.51291	1.4043	-1.7457	-1.49952	1.41588	-0.879967	0.765809	-0.913504	-0.825297	0.206608	0.839054	0.104918	-29.3842	-49.83	amp2107
amp732	0.468064	-0.468064	-1.96766	-0.915611	-1.2824	0.948489	-2.04714	-1.21782	-0.0895685	-1.24997	-1.27045	-1.86296	-1.8339	1.21115	-0.993881	2.36303	-1.92408	-0.824844	2.31687	-0.265892	1.49273	-1.34566	-0.190539	0.198359	0.957874	-0.193546	-29.0111	-50.1092	amp2111
amp733	0.468064	-0.468064	-2.10003	-0.697145	-0.957601	0.829243	-2.18416	-1.30372	-0.0895685	-1.42253	-1.38783	-2.07714	-1.9212	0.833782	-1.15997	2.12335	-1.83249	-1.02194	1.83386	-0.445284	1.29153	-1.17856	-0.577223	0.232693	0.0509607	1.75851	-28.7358	-50.1167	amp2112
amp734	0.468064	-0.468064	-1.30258	0.0344631	-1.0234	1.50176	-0.722568	-1.04601	0.810098	-2.72289	-0.204219	-0.929752	-1.40833	0.790368	-0.661702	2.09339	-1.76293	-0.802102	1.8896	-0.831669	1.40836	-0.694542	-0.570019	0.170732	0.896187	0.466361	-28.3789	-51.4778	amp2113
amp735	0.468064	-0.468064	-1.04101	-0.00618181	-1.33312	1.94785	-0.174471	-0.874206	1.04479	-0.134504	-1.31935	-0.478447	-1.27193	0.476451	-1.22225	1.73386	-1.81073	-1.11291	1.53663	-0.528081	0.752828	-0.331527	-0.269208	-0.377767	-0.314693	-0.723882	-28.8978	-52.4762	amp2118
amp736	0.468064	-0.468064	-1.18136	-0.0366656	-1.2886	1.89269	-0.35717	-0.931474	0.966562	-0.282411	-1.41228	-0.662028	-1.3756	0.583316	-1.24302	1.91362	-1.89993	-1.12807	1.7224	-0.54188	0.882636	-0.371862	-0.167664	-0.286804	-0.901607	-0.0393741	-28.8839	-52.466	amp2119
amp737	0.468064	-0.468064	-1.18136	-0.0366656	-1.2886	1.89269	-0.35717	-0.931474	0.966562	-0.282411	-1.41228	-0.662028	-1.3756	0.596675	-1.24302	1.94358	-1.90731	-1.12807	1.74098	-0.54188	0.895617	-0.3661	-0.339691	-0.441296	0.128066	-0.151555	-28.8763	-52.4572	amp2120
amp738	0.468064	-0.468064	-1.10481	-0.026504	-1.31748	1.91097	-0.26582	-0.90284	1.00568	-0.202295	-1.35848	-0.562589	-1.31558	0.519865	-1.22225	1.79378	-1.84604	-1.12049	1.60165	-0.534981	0.798261	-0.343051	-0.201272	-0.535294	-0.0696366	0.381583	-28.8941	-52.4706	amp2121
amp739	0.468064	-0.468064	-1.11757	-0.0163429	-1.30447	1.90915	-0.26582	-0.90284	1.00568	-0.214621	-1.36826	-0.577887	-1.32649	0.533223	-1.22225	1.79378	-1.85836	-1.12049	1.62951	-0.534981	0.817732	-0.348813	-0.272944	-0.474488	-1.07328	1.19631	-28.8834	-52.4707	amp2122
amp740	0.468064	-0.468064	-1.545	-0.0163429	-1.0013	1.358	-1.08797	-1.21782	0.731866	-2.92626	-1.08459	-1.27397	-1.59384	0.476451	-1.01464	1.88366	-1.77404	-1.02194	1.70382	-0.928265	1.16821	-0.855882	-0.625534	-0.228639	-0.0323231	0.885005	-28.1663	-50.9802	amp2123
amp741	0.468064	-0.468064	-1.57052	0.0141409	-0.91555	1.34087	-1.13364	-1.21782	0.69275	-2.95708	-0.394966	-1.30456	-1.61021	0.509846	-0.993881	1.88366	-1.76843	-0.999199	1.7224	-0.907566	1.20067	-0.867406	-0.603502	-0.286239	0.0880045	1.17765	-28.1699	-50.9882	amp2124
amp742	0.468064	-0.468064	-1.52906	-0.0569878	-1.0104	1.33626	-1.08797	-1.18918	0.69275	-2.91394	-0.360729	-1.25867	-1.57201	0.473112	-1.0354	1.88366	-1.77743	-1.02952	1.70382	-0.928265	1.1747	-0.867406	-0.36882	-0.0839984	0.109826	0.304129	-28.1675	-50.9747	amp2125
amp743	0.468064	-0.468064	-1.56733	0.0852696	-0.911818	1.35627	-1.08797	-1.24645	0.770982	-2.95091	-0.394966	-1.29692	-1.61021	0.539902	-0.952359	1.88366	-1.77317	-0.984038	1.73169	-0.900666	1.22014	-0.861644	-0.827387	-0.213276	-0.618502	0.419839	-28.1963	-51.0122	amp2126
amp744	0.468064	-0.468064	-1.58009	0.024302	-0.947375	1.3313	-1.13364	-1.24645	0.731866	-2.96324	-0.404748	-1.31986	-1.61566	0.533223	-1.01464	1.88366	-1.7941	-1.00678	1.74098	-0.914465	1.23961	-0.867406	-0.474719	-0.136259	0.0884826	1.44339	-28.1931	-50.9872	amp2127
amp745	0.468064	-0.468064	-1.57531	-0.0112624	-0.949425	1.31655	-1.13364	-1.21782	0.69275	-2.95708	-0.399857	-1.31986	-1.60475	0.519865	-1.01464	1.88366	-1.78498	-1.00678	1.73169	-0.914465	1.22014	-0.867406	-0.511001	-0.425688	-0.0798786	1.17044	-28.1954	-50.975	amp2128
amp746	0.468064	-0.468064	-1.57531	-0.0112624	-0.949425	1.31655	-1.13364	-1.21782	0.69275	-2.95708	-0.399857	-1.31986	-1.60475	0.519865	-1.01464	1.88366	-1.78498	-1.00678	1.73169	-0.914465	1.22014	-0.867406	-0.511001	-0.141282	-0.243976	1.0316	-28.1935	-50.9773	amp2129
amp747	0.468064	-0.468064	-0.321706	-1.64722	-2.19647	1.42866	-0.402845	-0.0724456	-0.246032	0.444801	-0.487894	0.240581	-0.584476	-0.0645543	-1.51291	1.4043	-1.72482	-1.4692	1.36943	-0.852368	0.746337	-0.913504	-0.984755	-0.560075	0.205407	-1.99153	-29.2706	-49.8481	amp2130
amp748	0.468064	-0.468064	-0.182948	-1.11376	-1.97894	1.74557	0.282277	-0.0151768	0.262475	0.635848	1.01852	0.477707	-0.546284	0.249362	-1.61672	1.5541	-1.99018	-1.53742	1.74098	-0.914465	1.07086	-0.481343	-0.923131	-0.864493	0.373055	-0.913333	-29.7044	-50.9892	amp2131
amp749	0.468064	-0.468064	-0.500336	-2.08415	-2.94146	2.03862	-0.26582	-0.0438112	-0.1678	-2.88929	0.734842	0.225283	-0.879101	0.205948	-1.22225	1.13466	-1.58009	-1.14323	1.15579	-1.23875	1.57062	-0.792499	-0.913389	-0.839481	-0.199312	-0.48925	-31.18	-50.88	amp2132
amp750	0.468064	-0.468064	-0.340845	-1.53545	-2.57505	2.21967	0.0995783	-0.129714	0.262475	-2.0573	1.0283	0.347671	-0.808173	-0.117987	-1.86585	1.43426	-1.94225	-1.74968	1.36943	-1.11456	1.01244	-0.412197	-0.79405	-0.847942	0.0520719	-0.636852	-30.7322	-51.6594	amp2133
amp751	0.468064	-0.468064	-0.0840639	-1.13408	-2.09137	1.91792	0.510652	0.0707258	0.340707	0.752942	1.14079	0.623043	-0.508092	0.232665	-1.42987	1.58406	-1.94463	-1.42371	1.74098	-0.81097	1.01244	-0.0779921	-0.855272	-0.558605	-0.408068	0.573042	-29.92	-51.18	amp2137
amp752	-0.00290078	0.00290078	-1.12873	0.110672	-0.967902	1.7729	-0.539869	-0.960108	0.849214	-2.54417	-0.101509	-0.677327	-1.33195	1.12432	-0.391807	2.24319	-1.76645	-0.589845	1.99177	-0.666075	1.53168	-0.245094	-0.39743	-0.305574	-0.272643	-0.731135	-28.0419	-52.2244	amp2143
amp753	0.468064	-0.468064	-0.139886	-1.23061	-2.10234	1.85013	0.327952	0.0420917	0.223359	0.672826	-0.492785	0.523603	-0.540828	0.0456505	-1.55443	1.64398	-1.95058	-1.47678	1.62951	-0.859268	0.830713	-0.193235	-0.882627	-1.23736	0.657249	-0.383522	-29.8617	-51.3703	amp2144
amp754	0.468064	-0.468064	0.558686	0.415509	-1.256	2.06919	1.74387	0.0134573	1.47507	0.61736	-0.174874	1.42621	0.00477236	0.389623	-1.0354	1.01482	-1.44133	-1.18113	1.10006	-1.07316	0.447779	1.38559	-0.559871	-1.14819	-0.575722	0.313288	-26.5133	-55.7847	amp2147
amp755	0.468064	-0.468064	0.477345	-0.148439	-1.39087	1.82448	1.37847	0.185263	0.927446	0.500266	-0.189547	1.25028	-0.011596	0.453074	-0.744747	0.775134	-1.27245	-0.984038	0.97002	-0.976563	0.356913	1.36831	-0.150388	-1.10636	-0.336858	-0.506592	-25.8472	-56.2197	amp2149
amp756	0.468064	-0.468064	-0.0537606	0.974377	-0.910851	1.91487	1.1501	-0.587863	1.788	0.007241	-0.326493	0.65364	-0.486268	1.00076	-0.474851	1.79378	-1.6442	-0.930973	1.74098	-0.500482	0.941049	0.527034	-0.329575	-0.952413	-0.579671	-0.0491013	-25.8272	-54.3269	amp2150
amp757	0.468064	-0.468064	-0.476412	0.816878	-1.17166	2.05363	0.647677	-0.960108	1.86623	-1.20067	-0.688423	0.187036	-0.873645	1.01746	-0.890075	1.88366	-1.81487	-1.05226	1.81529	-0.54878	1.00595	0.38298	0.586792	-0.912745	-0.139816	0.567369	-26.6892	-54.2633	amp2153
amp758	0.468064	-0.468064	-0.0378118	0.466316	-1.31286	2.01856	1.05875	-0.50196	1.59242	-0.73846	-0.360729	0.684237	-0.486268	0.536563	-1.11845	1.79378	-1.77034	-1.18113	1.51805	-1.02486	0.824222	0.936146	0.959981	0.0584382	0.94905	-0.65799	-27.0108	-54.8892	amp2154
amp759	0.468064	-0.468064	-0.0186724	0.4968	-1.31539	2.05173	1.10442	-0.50196	1.63153	-0.719972	-0.350948	0.722484	-0.475356	0.536563	-1.09769	1.79378	-1.77208	-1.18871	1.52734	-1.01106	0.824222	0.930384	0.855142	-0.00572653	1.3343	-0.657044	-27.0086	-54.8778	amp2155
amp760	0.468064	-0.468064	-0.184544	1.07599	-0.989746	2.06716	1.10442	-0.759669	1.98358	0.697477	-0.453658	0.5542	-0.633581	1.0208	-0.516374	1.79378	-1.60822	-0.847586	1.79671	-0.286591	0.95403	0.359931	-0.342338	-0.189919	1.37446	0.123574	-25.9742	-54.1161	amp2156
amp761	0.468064	-0.468064	0.396005	1.13696	-0.802011	1.96054	1.74387	-0.272886	1.86623	0.487941	0.00120061	1.18144	-0.120716	1.1644	-0.537135	1.7039	-1.64906	-0.695974	1.82458	-0.410786	0.973502	0.872762	-0.448289	0.0632589	0.445166	0.701486	-25.6122	-54.5608	amp2157
amp762	0.468064	-0.468064	-0.100013	1.3351	-0.851263	2.01355	1.3328	-0.731034	2.14004	0.759105	-0.663968	0.630692	-0.540828	1.12098	-0.246478	1.97355	-1.52273	-0.680812	1.92675	-0.134797	1.02542	0.308072	-0.516915	0.0584382	0.94905	-0.65799	-25.6694	-54.0456	amp2158
amp763	0.468064	-0.468064	0.418334	0.456154	-1.43986	2.46609	1.83522	-0.10108	1.70976	0.524918	-0.0868367	1.45681	-0.213468	1.08091	-0.537135	1.52414	-1.63201	-0.726296	1.62951	-0.465983	0.863165	1.32221	-0.631504	-0.36437	-0.701986	-0.275481	-27.4533	-55.8925	amp2159
amp764	0.468064	-0.468064	-0.710865	1.50276	-0.543945	1.80176	0.464977	-1.18918	2.02269	0.0935206	0.167492	-0.195425	-1.02096	1.70206	-0.45409	2.57275	-1.8491	-0.544361	2.67913	-0.0106018	1.60956	0.279261	0.272202	-0.195215	0.142645	1.02946	-26.5689	-53.6089	amp2160
amp765	0.468064	-0.468064	0.322639	0.425671	-1.3998	2.1445	1.5155	-0.244251	1.63153	-0.381017	-0.1064	1.15084	-0.213468	0.362907	-1.13921	1.64398	-1.7165	-1.27968	1.38801	-1.10766	0.739847	1.04563	-0.164404	0.264171	1.01979	0.865997	-27.0872	-54.9528	amp2162
amp766	0.468064	-0.468064	0.180691	0.440912	-1.38171	2.22238	1.42415	-0.30152	1.63153	-1.55812	-0.223783	1.05905	-0.344412	0.797047	-1.13921	2.00351	-1.82809	-1.02952	1.7224	-0.907566	0.999463	1.05715	-0.0874647	0.221549	0.886734	-0.00630964	-27.4733	-55.1719	amp2163
