# Supplementary material for: Direct development in Atlantic Forest anurans: What can environmental and biotic influences explain about its evolution and occurrence?
Source: PLoS One. 2023 Nov 30;18(11):e0291644. doi: 10.1371/journal.pone.0291644 (PMC10688756; doi:10.1371/journal.pone.0291644)
Supplement: S1 Appendix — (TXT) [file pone.0291644.s006.txt]

(Pipa_carvalhoi:207.9450445,(((Ameerega_picta:89.2775,(Allobates_goianus:53.0158,Allobates_olfersioides:53.0158):36.2617):27.62744195,((((Fritziana_goeldii:25.218,(Fritziana_fissilis:19.668,Fritziana_ohausi:19.668):5.55):45.85276667,((Gastrotheca_albolineata:32.30416667,(Gastrotheca_ernestoi:12.5705,(Gastrotheca_fulvorufa:3.301,Gastrotheca_microdiscus:3.301):9.2695):19.73366667):24.24935833,(Gastrotheca_pulchra:49.1875,Gastrotheca_fissipes:49.1875):7.366025):14.51724167):37.12489563,(((((Brachycephalus_garbeana:12.5396,(Brachycephalus_ephippium:11.8185,((Brachycephalus_alipioi:2.078,Brachycephalus_hermogenesi:2.078):3.552,(Brachycephalus_nodoterga:3.844,Brachycephalus_pitanga:3.844):1.786):6.1885):0.7211):40.14506667,Brachycephalus_didactylus:52.68466667):30.92684307,((Ischnocnema_erythromera:28.332,(Ischnocnema_oea:22.084,((Ischnocnema_guentheri:2.771,Ischnocnema_henselii:2.771):17.182,(Ischnocnema_izecksohni:5.676,Ischnocnema_nasuta:5.676):14.277):2.131):6.248):40.67471875,(Ischnocnema_sambaqui:59.84223333,((Ischnocnema_juipoca:43.32575,((Ischnocnema_abdita:20.61,Ischnocnema_bolbodactyla:20.61):9.4895,(Ischnocnema_octavioi:16.089,Ischnocnema_verrucosa:16.089):14.0105):13.22625):15.3805,(Ischnocnema_nigriventris:56.7515,(Ischnocnema_manezinho:56.742,((Ischnocnema_parva:33.714,Ischnocnema_hoehnei:33.714):23.016,(Ischnocnema_surda:56.729,((Ischnocnema_melanopygia:22.646,Ischnocnema_spanios:22.646):10.092,(Ischnocnema_holti:13.345,(Ischnocnema_lactea:3.216,Bahius_bilineatus:3.216):10.129):19.393):23.991):0.001):0.012):0.0095):1.95475):1.135983333):9.164485417):14.60479099):6.084532788,((Adelophryne_pachydactyla:39.546,Adelophryne_baturitensis:39.546):39.0733,Eleutherodactylus_cubanus:78.6193):11.07674253):6.823584346,(Haddadus_binotatus:87.03278333,((Pristimantis_paulodutrai:70.485,(Pristimantis_vinhai:70.485,Pristimantis_ramagii:70.485):0):11.22385,(Barycholos_ternetzi:67.243,((Euparkerella_tridactyla:12.178,(Euparkerella_brasiliensis:6.533,Euparkerella_cochranae:6.533):5.645):28.39,(Holoaden_pholeter:20.624,Holoaden_luederwaldti:20.624):19.944):26.675):14.46585):5.323933333):9.486843542):11.67603543):5.026306273,((Ceratophrys_aurita:90.97735,((((Cycloramphus_mirandaribeiroi:47.48064091,(((Cycloramphus_asper:6.521,Cycloramphus_izecksohni:6.521):15.7755,Cycloramphus_bolitoglossus:22.2965):24.00979792,((Cycloramphus_acangatan:30.279,Cycloramphus_eleutherodactylus:30.279):15.92050833,((Cycloramphus_lutzorum:27.154,Cycloramphus_lithomimeticus:27.154):19.0440125,((Cycloramphus_boraceiensis:27.55325,(Cycloramphus_parvulus:10.7225,Cycloramphus_carvalhoi:10.7225):16.83075):18.6418,Cycloramphus_migueli:46.19505):0.0029625):0.001495833333):0.1067895833):1.174342992):7.008029924,Cycloramphus_fuliginosus:54.48867083):12.37952532,(Thoropa_megatympanum:7.632,(Thoropa_miliaris:1.421,Thoropa_taophora:1.421):6.211):59.23619615):6.864426184,(((Crossodactylus_dispar:39.65633333,(((Crossodactylus_dantei:18.577,Crossodactylus_gaudichaudii:18.577):7.169,(Crossodactylus_caramaschii:13.599,Crossodactylus_schmidti:13.599):12.147):2.4165,(Crossodactylus_cyclospinus:5.786,Crossodactylus_trachystomus:5.786):22.3765):11.49383333):15.02611028,(((Hylodes_fredi:5.535,Hylodes_pipilans:5.535):33.48458333,(Hylodes_lateristrigatus:37.61054545,((Hylodes_cardosoi:5.433,Hylodes_charadranaetes:5.433):32.00444444,(Hylodes_sazimai:37.3699375,((Hylodes_asper:6.936,Hylodes_meridionalis:6.936):30.41691667,(Hylodes_phyllodes:37.3135,(Hylodes_babax:37.298,(Hylodes_amnicola:37.297,(Hylodes_perere:37.296,(Hylodes_perplicatus:37.294,Hylodes_heyeri:37.294):0.002):0.001):0.001):0.0155):0.03941666667):0.01702083333):0.06750694444):0.1731010101):1.409037879):5.458759524,(Hylodes_nasus:24.194625,(Phantasmarana_massarti:20.0535,((Phantasmarana_apuana:3.95,Phantasmarana_boticariana:3.95):11.882,Phantasmarana_bocainensis:15.832):4.2215):4.141125):20.28371786):10.20410075):8.631517929,Limnomedusa_macroglossa:63.31396154):10.4186608):17.24472766):14.27911314,(((((Hylomantis_granulosa:21.1915,Hylomantis_aspera:21.1915):22.54606579,(((Phasmahyla_cochranae:9.25,Phasmahyla_exilis:9.25):2.63,(Phasmahyla_spectabilis:8.96,(Phasmahyla_jandaia:8.874,(Phasmahyla_cruzi:4.529,Phasmahyla_guttata:4.529):4.345):0.086):2.92):27.69273077,(((Pithecopus_rohdei:11.001,(Pithecopus_megacephalus:8.932,Pithecopus_ayeaye:8.932):2.069):7.841,(Pithecopus_nordestinus:12.418,(Pithecopus_hypochondrialis:9.523,(Pithecopus_azureus:5.962,Pithecopus_rusticus:5.962):3.561):2.895):6.424):13.5865,(Phyllomedusa_sauvagii:8.302,(Phyllomedusa_bahiana:6.332,(Phyllomedusa_burmeisteri:5.013,(Phyllomedusa_iheringii:3.332,(Phyllomedusa_distincta:2.478,Phyllomedusa_tetraploidea:2.478):0.854):1.681):1.319):1.97):24.1265):7.144230769):4.16483502):2.551243734,Phrynomedusa_dryade:46.28880952):44.66637579,(((((Aplastodiscus_albosignatus:9.932,(Aplastodiscus_cavicola:4.745,Aplastodiscus_leucopygius:4.745):5.187):41.81005,(Aplastodiscus_ibirapitanga:47.55305556,(Aplastodiscus_ehrhardti:45.2850625,(Aplastodiscus_sibilatus:40.74807143,((Aplastodiscus_albofrenatus:16.09816667,(Aplastodiscus_eugenioi:13.1805,(Aplastodiscus_arildae:4.998,Aplastodiscus_weygoldti:4.998):8.1825):2.917666667):21.87395833,(Aplastodiscus_flumineus:8.317,(Aplastodiscus_cochranae:7.252,Aplastodiscus_perviridis:7.252):1.065):29.655125):2.775946429):4.536991071):2.267993056):4.188994444):0.1464426282,((Boana_faber:17.426,(Boana_lundii:11.527,Boana_pardalis:11.527):5.899):33.45640455,(Boana_albomarginata:50.42238594,((Boana_freicanecae:30.862,Boana_cambui:30.862):17.02587833,(Boana_raniceps:47.44087414,(Boana_poaju:47.44081786,(Boana_exastis:47.44075926,((Boana_albopunctata:7.032,Boana_multifasciata:7.032):40.40855215,(Boana_fasciata:47.44055215,(((Boana_joaquini:7.2735,(Boana_caipora:4.475,Boana_semiguttata:4.475):2.7985):4.327333333,(Boana_leptolineata:9.2695,(Boana_latistriata:0.618,Boana_polytaenia:0.618):8.6515):2.331333333):35.83971881,(Boana_stenocephala:47.44055215,(Boana_semilineata:47.44055215,(Boana_bandeirantes:47.44055215,((Boana_caingua:8.685,(Boana_prasina:6.145,Boana_pulchella:6.145):2.54):38.75555215,(Boana_jaguariaivensis:47.44055215,(Boana_paranaiba:47.44055215,(Boana_curupi:47.44055215,(Boana_stellae:47.44055215,(Boana_pombali:47.44055215,(Boana_ericae:47.44055215,(Boana_punctata:47.44055215,(Boana_atlantica:47.44055215,((Boana_guentheri:8.832,(Boana_bischoffi:5.073,Boana_marginata:5.073):3.759):38.6085,Boana_crepitans:47.4405):5.214723926e-05):0):0):0):0):0):0):0):0):0):0):0):0):0):0):0.00020711202):5.859788359e-05):5.628078818e-05):0.4470041954):2.534507604):0.460018608):1.006088083):3.88620227,(Bokermannohyla_caramaschii:50.43409231,((Bokermannohyla_astartea:8.959,(Bokermannohyla_circumdata:2.979,Bokermannohyla_hylax:2.979):5.98):41.45412,(Bokermannohyla_oxente:42.48613333,(Bokermannohyla_ibitipoca:42.41915,(Bokermannohyla_izecksohni:42.418,(Bokermannohyla_capra:42.418,(Bokermannohyla_saxicola:42.418,(Bokermannohyla_alvarengai:42.418,(Bokermannohyla_martinsi:42.418,(Bokermannohyla_carvalhoi:42.418,(Bokermannohyla_nanuzae:42.418,Bokermannohyla_luctuosa:42.418):0):7.105427358e-15):0):0):0):0):0.00115):0.06698333333):7.926986667):0.02097230769):5.34060259):22.54720154,(((((Dendropsophus_araguaya:46.1919431,(Dendropsophus_pseudomeridianus:45.78545893,(Dendropsophus_haddadi:45.27247593,(Dendropsophus_microcephalus:45.03176933,(Dendropsophus_ruschii:45.03176933,(Dendropsophus_anceps:45.03176933,(Dendropsophus_soaresi:45.03152,((Dendropsophus_rubicundulus:7.351,Dendropsophus_sanborni:7.351):37.68052,(Dendropsophus_nahdereri:45.03141964,((Dendropsophus_berthalutzae:15.827,Dendropsophus_bipunctatus:15.827):29.20441964,(Dendropsophus_elianeae:45.03118085,(Dendropsophus_werneri:45.03118085,((Dendropsophus_seniculus:24.173,Dendropsophus_melanargyreus:24.173):20.85818085,(Dendropsophus_microps:45.03118085,(Dendropsophus_branneri:45.03118085,((Dendropsophus_meridianus:14.981,Dendropsophus_leucophyllatus:14.981):30.05018085,(Dendropsophus_cruzi:45.03118085,(Dendropsophus_jimi:45.03118085,(Dendropsophus_elegans:45.03118085,(Dendropsophus_minutus:45.03118085,(Dendropsophus_nanus:45.03118085,(Dendropsophus_cerradensis:45.031,(Dendropsophus_decipiens:45.031,(Dendropsophus_novaisi:45.031,(Dendropsophus_giesleri:6.604,Dendropsophus_oliveirai:6.604):38.427):7.105427358e-15):0):0.0001808510638):0):0):0):0):0):0):0):0):0):0):0.0002387917933):0):0.0001003571428):0):0.0002493333333):0):0):0.2407065926):0.5129830026):0.4064841749):2.644501897,(Xenohyla_eugenioi:11.203,Xenohyla_truncata:11.203):37.633445):18.64613885,(Lysapsus_limellum:27.4762,((Pseudis_platensis:15.3105,(Pseudis_paradoxa:14.817,Pseudis_fusca:14.817):0.4935):9.469833333,(Pseudis_cardosoi:2.297,Pseudis_minuta:2.297):22.48333333):2.695866667):40.00638385):6.25869781,((Scinax_granulatus:65.89022411,(Scinax_tymbamirim:63.97270091,(Scinax_v-signatus:60.21767685,(Scinax_uruguayus:60.20616132,(Scinax_longilineus:59.56714519,(Scinax_camposseabrai:59.19663824,(Scinax_tripui:59.192631,((Scinax_arduous:3.326,Scinax_flavoguttatus:3.326):55.84161562,(Scinax_eurydice:59.16755638,(Scinax_belloni:59.16725149,((Scinax_caldarum:7.063,Scinax_crospedospilus:7.063):52.10425149,(Scinax_ranki:59.16682558,(Scinax_fuscomarginatus:59.16634378,(Scinax_pachycrus:59.16634378,(Scinax_argyreornatus:59.16634378,(Scinax_auratus:59.16634378,((Scinax_agilis:56.389,Scinax_melanodactylus:56.389):2.777343781,((Scinax_berthae:18.408,Scinax_obtriangulatus:18.408):40.75834378,((Scinax_hayii:19.897,(Scinax_duartei:16.969,Scinax_similis:16.969):2.928):39.26934378,(Scinax_aromothyella:59.16618699,(Scinax_humilis:59.16618699,(Scinax_rogerioi:59.16618699,(Scinax_curicica:59.16618699,(Scinax_constrictus:59.16618699,(Scinax_cuspidatus:59.16618699,(Scinax_rizibilis:59.16618699,(Scinax_brieni:59.16618699,(Scinax_luizotavioi:59.16618699,(Scinax_juncae:59.16618699,(Scinax_hiemalis:59.16618699,(Scinax_catharinae:59.16618699,(Scinax_imbegue:59.16618699,((Scinax_cosenzai:3.03,Scinax_fuscovarius:3.03):56.13618699,((Scinax_nasicus:18.598,(Scinax_ruber:1.978,Scinax_x-signatus:1.978):16.62):40.56818699,(Scinax_strigilatus:59.16618699,(Scinax_trapicheiroi:59.16618699,(Scinax_squalirostris:59.16618699,(Scinax_alter:59.16618699,(Scinax_littoralis:59.16618699,(Scinax_canastrensis:59.16618699,(Scinax_perereca:59.16618699,(Scinax_nebulosus:59.16618699,(Scinax_perpusillus:59.16618699,(Scinax_albicans:59.16618699,(Scinax_cretatus:59.16618699,(Scinax_littoreus:59.16618699,(Scinax_heyeri:59.16618699,Scinax_angrensis:59.16618699):0):0):0):0):0):0):0):0):0):0):0):0):0):0):0):0):0):0):0):0):0):0):0):0):0):0):0):0.0001567892246):0):0):0):0):0):0):0.0004818003009):0.000425911142):0):0.0003048904414):5.924202127e-05):0.025015375):0.004007235294):0.370506957):0.6390161284):0.0115155311):3.755024057):1.917523198):3.321131156,((Sphaenorhynchus_caramaschii:3.736,Sphaenorhynchus_palustris:3.736):31.84616667,(Sphaenorhynchus_prasinus:34.84325,(Sphaenorhynchus_planicola:34.8325,Sphaenorhynchus_surdus:34.8325):0.01075):0.7389166667):33.6291886):4.529926401):0.000843447273,(((Nyctimantis_brunoi:22.0385,Nyctimantis_bokermanni:22.0385):13.57832143,(Corythomantis_greeningi:31.49808333,(Trachycephalus_dibernardoi:20.5305,((Trachycephalus_nigromaculatus:10.717,(Trachycephalus_imitatrix:5.436,Trachycephalus_mesophaeus:5.436):5.281):7.538,(Trachycephalus_atlas:18.247,Trachycephalus_typhonius:18.247):0.008):2.2755):10.96758333):4.118738095):4.476400794,(Itapotihyla_langsdorffii:38.1776875,(Phyllodytes_edelmoi:30.23064286,(Phyllodytes_kautskyi:30.11516667,(Phyllodytes_melanomystax:30.0142,(Phyllodytes_luteolus:29.66125,(Phyllodytes_gyrinaethes:29.64033333,(Phyllodytes_maculosus:29.5725,(Phyllodytes_acuminatus:29.571,Phyllodytes_tuberculosus:29.571):0.0015):0.06783333333):0.02091666667):0.35295):0.1009666667):0.1154761905):7.947044643):1.915534722):33.64890289):4.579771324):12.63328887):9.697142939,((((Macrogenioglottus_alipioi:20.79275,(Odontophrynus_carvalhoi:16.47966667,((Odontophrynus_americanus:11.378,Odontophrynus_cultripes:11.378):1.4275,Odontophrynus_maisuma:12.8055):3.674166667):4.313083333):17.77543889,(Proceratophrys_avelinoi:31.51241176,((((Proceratophrys_cristiceps:16.389,Proceratophrys_minuta:16.389):4.717,(Proceratophrys_paviotii:4.87,Proceratophrys_schirchi:4.87):16.236):5.992875,(Proceratophrys_brauni:26.28140909,(Proceratophrys_subguttata:26.12445,(Proceratophrys_tupinamba:26.11994444,(((Proceratophrys_cururu:13.886,(Proceratophrys_laticeps:11.118,(Proceratophrys_boiei:5.033,Proceratophrys_renalis:5.033):6.085):2.768):4.3535,Proceratophrys_moratoi:18.2395):7.87435,((Proceratophrys_appendiculata:14.8395,(Proceratophrys_melanopogon:1.169,Proceratophrys_mantiqueira:1.169):13.6705):11.27183333,Proceratophrys_belzebul:26.11133333):0.002516666667):0.006094444444):0.004505555556):0.1569590909):0.8174659091):0.75203125,Proceratophrys_bigibbosa:27.85090625):3.661505515):7.055777124):44.07818005,((((Rhinella_scitula:33.059,((Rhinella_crucifer:2.175,(Rhinella_pombali:1.332,(Rhinella_abei:0.547,Rhinella_ornata:0.547):0.785):0.843):30.884,(Rhinella_dorbignyi:33.059,(Rhinella_fernandezae:33.059,(Rhinella_azarai:33.059,(Rhinella_henseli:33.059,(Rhinella_hoogmoedi:33.059,((Rhinella_jimi:2.569,Rhinella_schneideri:2.569):30.49,(Rhinella_pygmaea:33.059,(Rhinella_granulosa:33.059,(Rhinella_arenarum:4.549,(Rhinella_rubescens:2.312,(Rhinella_achavali:1.653,Rhinella_icterica:1.653):0.659):2.237):28.51):0):0):0):0):0):0):0):0):0):33.74685,((Dendrophryniscus_leucomystax:10.4465,Dendrophryniscus_berthalutzae:10.4465):24.72075,(Dendrophryniscus_brevipollicatus:29.714,(Dendrophryniscus_proboscideus:28.357,Dendrophryniscus_carvalhoi:28.357):1.357):5.45325):31.6386):5.318858696,Frostius_pernambucensis:72.1247087):6.259334757,(Melanophryniscus_tumifrons:68.63484167,(Melanophryniscus_fulvoguttatus:55.31981,(Melanophryniscus_alipioi:55.1667625,(Melanophryniscus_atroluteus:55.15128333,(Melanophryniscus_vilavelhensis:55.0962,(Melanophryniscus_dorsalis:55.0962,Melanophryniscus_devincenzii:55.0962):0):0.05508333333):0.01547916667):0.1530475):13.31503167):9.749201786):4.262325482):10.03536152,((((((Physalaemus_nattereri:5.041,Physalaemus_caete:5.041):43.05369118,((Physalaemus_evangelistai:3.959,Physalaemus_nanus:3.959):44.10367188,(((Physalaemus_atlanticus:15.1175,(Physalaemus_crombiei:6.054,Physalaemus_signifer:6.054):9.0635):6.237333333,(Physalaemus_orophilus:4.778,Physalaemus_spiniger:4.778):16.57683333):26.6866963,((Physalaemus_obtectus:5.313,Physalaemus_soaresi:5.313):42.71414,((Physalaemus_lateristriga:5.234,Physalaemus_lisei:5.234):42.75915217,(((Physalaemus_albifrons:6.29,Physalaemus_albonotatus:6.29):14.0705,((Physalaemus_centralis:16.352,Physalaemus_cuvieri:16.352):1.208,(Physalaemus_erythros:4.443,Physalaemus_maximus:4.443):13.117):2.8005):27.62792157,(((Physalaemus_biligonigerus:19.674,Physalaemus_gracilis:19.674):0.723,(Physalaemus_camacan:4.431,Physalaemus_jordanensis:4.431):15.966):27.58411538,((Physalaemus_aguirrei:22.4465,(Physalaemus_maculiventris:4.269,Physalaemus_moreirae:4.269):18.1775):25.52376667,(((Physalaemus_cicada:7.041,Physalaemus_henselii:7.041):15.852,Physalaemus_feioi:22.893):25.07114286,((Physalaemus_bokermanni:7.3025,(Physalaemus_erikae:4.869,Physalaemus_kroyeri:4.869):2.4335):40.65579167,((Physalaemus_marmoratus:6.914,Physalaemus_riograndensis:6.914):41.04125,(Physalaemus_rupestris:47.9525,Physalaemus_olfersii:47.9525):0.00275):0.003041666667):0.005851190476):0.006123809524):0.01084871795):0.007306184012):0.004730605286):0.03398782609):0.01438962963):0.02114224537):0.03201930147):15.61135049,((Pleurodema_alium:9.902,Pleurodema_diplolister:9.902):31.8895,Pleurodema_bibroni:41.7915):21.91454167):11.05405449,(Pseudopaludicola_mystacalis:55.7339,((Pseudopaludicola_murundu:16.29,Pseudopaludicola_saltica:16.29):26.72683333,((Pseudopaludicola_falcipes:15.774,Pseudopaludicola_ternetzi:15.774):20.7885,Pseudopaludicola_mineira:36.5625):6.454333333):12.71706667):19.02619615):2.001014957,((Rupirana_cardosoi:52.991,(Crossodactylodes_izecksohni:40.791,((Paratelmatobius_cardosoi:23.564,(Paratelmatobius_gaigeae:15.004,Paratelmatobius_poecilogaster:15.004):8.56):10.229,Scythrophrys_sawayae:33.793):6.998):12.2):9.814544444,(((Adenomera_ajurauna:7.098,Adenomera_andreae:7.098):21.8409375,((Adenomera_nana:17.3405,(Adenomera_thomei:16.822,(Adenomera_araucaria:10.853,Adenomera_engelsi:10.853):5.969):0.5185):10.327375,(Adenomera_bokermanni:25.86333333,(Adenomera_marmorata:18.9855,(Adenomera_diptyx:11.544,Adenomera_hylaedactyla:11.544):7.4415):6.877833333):1.804541667):1.2710625):31.81009327,(Leptodactylus_syphax:52.347084,(Leptodactylus_labyrinthicus:45.5560875,(Leptodactylus_viridis:45.4140913,(Leptodactylus_cunicularius:44.98209545,(Leptodactylus_furnarius:44.96052381,(Leptodactylus_podicipinus:44.9589725,(Leptodactylus_troglodytes:44.95791842,(Leptodactylus_fuscus:44.95786111,(Leptodactylus_sertanejo:44.95785294,(Leptodactylus_oreomantis:44.95784375,((Leptodactylus_jolyi:6.21,Leptodactylus_latrans:6.21):38.74782143,((Leptodactylus_gracilis:12.924,Leptodactylus_plaumanni:12.924):32.03379167,(Leptodactylus_vastus:44.95777273,((Leptodactylus_elenae:15.77083333,(Leptodactylus_spixi:11.00175,(Leptodactylus_mystaceus:8.9875,Leptodactylus_notoaktites:8.9875):2.01425):4.769083333):29.18680208,(Leptodactylus_marambaiae:44.95763542,(Leptodactylus_pustulatus:44.95763542,(Leptodactylus_macrosternum:44.95763542,(Leptodactylus_natalensis:44.95763542,(Leptodactylus_cupreus:44.95763542,(Leptodactylus_latinasus:7.721,Leptodactylus_mystacinus:7.721):37.23663542):0):0):0):0):0):0.000137310606):1.893939395e-05):2.976190478e-05):2.232142855e-05):9.191176481e-06):8.169934645e-06):5.730994151e-05):0.001054078947):0.001551309524):0.02157164502):0.4319958498):0.1419961957):6.7909965):8.401946769):2.056513675):13.95556667):9.12494751,(Vitreorana_eurygnatha:23.693,Vitreorana_uranoscopa:23.693):62.19305862):6.795671831):7.970597796):4.604134896):7.965505431):3.682973375):53.89375428,(((((Arcovomer_passarellii:44.2099,(Dermatonotus_muelleri:40.373875,(Elachistocleis_piauiensis:31.13783333,(Elachistocleis_bicolor:8.8435,(Elachistocleis_cesarii:2.819,Elachistocleis_ovalis:2.819):6.0245):22.29433333):9.236041667):3.836025):10.50051667,(Stereocyclops_incrassatus:6.109,Stereocyclops_parkeri:6.109):48.60141667):3.723395833,Myersiella_microps:58.4338125):12.32433333,((Chiasmocleis_albopunctata:18.886,(Chiasmocleis_leucosticta:8.811,Chiasmocleis_mantiqueira:8.811):10.075):10.8595,((Chiasmocleis_alagoana:7.531,(Chiasmocleis_crucis:5.233,Chiasmocleis_schubarti:5.233):2.298):6.964,(Chiasmocleis_capixaba:4.224,Chiasmocleis_lacrimae:4.224):10.271):15.2505):41.01264583):74.1840424,(Lithobates_catesbeianus:43.8542,Lithobates_palmipes:43.8542):101.0879882):25.856508):37.14634826);
